# Supplementary material for: Frozen melanoma tissues yield extracellular vesicles with preserved diagnostic and immunogenic properties
Source: BMC Med. 2026 May 21;24:325. doi: 10.1186/s12916-026-04923-8 (PMC13198046; doi:10.1186/s12916-026-04923-8)
Supplement: Supplementary file 11 — Supplementary Material 11: ADDITIONAL FILE 11: TABLE S2 List of proteins quantified in EVs isolated from fresh and frozen human tissues. N = 4 [file 12916_2026_4923_MOESM11_ESM.xlsx]

## Sheet: All proteins
Additional file 11 - Table S2: List of proteins quantified in EVs isolated from fresh and frozen tissue.
Accession	Description	Coverage [%]	# Peptides	# PSMs	# Unique Peptides	MW [kDa]	Fresh #1	Frozen #1	Fresh #3	Frozen #3	Fresh #4	Frozen #4	Fresh #5	Frozen #5
P78527	DNA-dependent protein kinase catalytic subunit OS=Homo sapiens OX=9606 GN=PRKDC PE=1 SV=3	36	138	379	138	468.8	0.37	0.449	0.882	0.51	1.319	0.976	0.403	1.274
P12111	Collagen alpha-3(VI) chain OS=Homo sapiens OX=9606 GN=COL6A3 PE=1 SV=5	33	92	348	92	343.5	1.239	1.13	1.195	1.252	2.991	10.651	0.323	0.185
Q09666	Neuroblast differentiation-associated protein AHNAK OS=Homo sapiens OX=9606 GN=AHNAK PE=1 SV=2	53	162	291	162	628.7	1.224	0.981	0.444	0.66	1.309	1.763	1.563	1.146
P35579	Myosin-9 OS=Homo sapiens OX=9606 GN=MYH9 PE=1 SV=4	44	75	287	58	226.4	1.044	0.551	0.443	0.777	0.351	0.651	0.602	2.151
Q14204	Cytoplasmic dynein 1 heavy chain 1 OS=Homo sapiens OX=9606 GN=DYNC1H1 PE=1 SV=5	35	138	261	138	532.1	0.782	0.863	0.389	0.461	0.536	0.538	1.022	1.899
P60709	Actin, cytoplasmic 1 OS=Homo sapiens OX=9606 GN=ACTB PE=1 SV=1	54	15	242	5	41.7	0.653	0.537	0.572	0.73	0.42	0.417	1.227	1.217
P63261	Actin, cytoplasmic 2 OS=Homo sapiens OX=9606 GN=ACTG1 PE=1 SV=1	54	15	242	5	41.8	0.653	0.537	0.572	0.73	0.42	0.417	1.227	1.217
P05023	Sodium/potassium-transporting ATPase subunit alpha-1 OS=Homo sapiens OX=9606 GN=ATP1A1 PE=1 SV=1	45	37	240	23	112.8	1.132	0.514	1.68	1.947	3.181	1.756	1.029	0.622
P01023	Alpha-2-macroglobulin OS=Homo sapiens OX=9606 GN=A2M PE=1 SV=3	42	48	230	42	163.2	0.442	0.379	0.472	0.521	0.451	0.454	0.836	0.628
P02768	Albumin OS=Homo sapiens OX=9606 GN=ALB PE=1 SV=2	58	30	223	30	69.3	1.187	1.105	0.405	0.564	0.678	0.717	1.817	1.151
P62805	Histone H4 OS=Homo sapiens OX=9606 GN=H4C1 PE=1 SV=2	57	6	208	6	11.4	0.481	1.781	3.076	0.12	5.023	3.106	0.475	0.886
P02788	Lactotransferrin OS=Homo sapiens OX=9606 GN=LTF PE=1 SV=6	59	34	165	34	78.1	0.106	0.125	0.111	0.098	0.187	0.202	1.851	1.877
P11021	Endoplasmic reticulum chaperone BiP OS=Homo sapiens OX=9606 GN=HSPA5 PE=1 SV=2	50	27	160	24	72.3	2.404	1.56	1.251	1.464	0.672	0.789	0.983	0.748
Q07954	Prolow-density lipoprotein receptor-related protein 1 OS=Homo sapiens OX=9606 GN=LRP1 PE=1 SV=2	24	87	156	86	504.3	1.769	1.092	1.721	2.199	2.418	2.338	0.779	0.586
O75165	DnaJ homolog subfamily C member 13 OS=Homo sapiens OX=9606 GN=DNAJC13 PE=1 SV=5	36	67	154	67	254.3	0.539	0.511	1.84	2.117	1.627	1.116	0.52	0.669
P04406	Glyceraldehyde-3-phosphate dehydrogenase OS=Homo sapiens OX=9606 GN=GAPDH PE=1 SV=3	59	15	154	14	36	0.414	0.423	0.277	0.405	0.369	0.298	1.605	1.208
Q99715	Collagen alpha-1(XII) chain OS=Homo sapiens OX=9606 GN=COL12A1 PE=1 SV=2	34	81	152	81	332.9	1.175	2.751	0.898	0.449	1.785	3.831	0.576	0.89
P68032	Actin, alpha cardiac muscle 1 OS=Homo sapiens OX=9606 GN=ACTC1 PE=1 SV=1	41	13	150	4	42	0.761	0.516	0.664	0.885	0.445	0.594	1.069	0.97
P49327	Fatty acid synthase OS=Homo sapiens OX=9606 GN=FASN PE=1 SV=3	35	67	149	67	273.3	0.475	0.44	0.284	0.326	0.32	0.332	0.97	2.176
P08133	Annexin A6 OS=Homo sapiens OX=9606 GN=ANXA6 PE=1 SV=3	55	33	148	33	75.8	0.527	0.611	0.587	0.928	0.724	0.493	1.165	0.662
P68133	Actin, alpha skeletal muscle OS=Homo sapiens OX=9606 GN=ACTA1 PE=1 SV=1	36	12	148	3	42	0.754	0.492	0.648	0.87	0.434	0.528	1.088	0.991
Q71U36	Tubulin alpha-1A chain OS=Homo sapiens OX=9606 GN=TUBA1A PE=1 SV=1	49	16	148	1	50.1	1.369	1.814	1.53	1.098	3.056	1.035	1.099	1.328
P68363	Tubulin alpha-1B chain OS=Homo sapiens OX=9606 GN=TUBA1B PE=1 SV=1	49	16	148	1	50.1	1.369	1.814	1.53	1.098	3.056	1.035	1.099	1.328
P21333	Filamin-A OS=Homo sapiens OX=9606 GN=FLNA PE=1 SV=4	46	86	146	78	280.6	0.824	0.783	0.309	0.516	0.409	0.99	1.442	1.577
P62736	Actin, aortic smooth muscle OS=Homo sapiens OX=9606 GN=ACTA2 PE=1 SV=1	38	12	145	4	42	0.761	0.516	0.664	0.885	0.445	0.594	1.069	0.97
P14625	Endoplasmin OS=Homo sapiens OX=9606 GN=HSP90B1 PE=1 SV=1	42	29	145	28	92.4	1.493	0.989	0.835	0.975	0.497	0.568	1.388	1.157
P07437	Tubulin beta chain OS=Homo sapiens OX=9606 GN=TUBB PE=1 SV=2	56	17	145	4	49.6	0.548	0.539	0.364	0.406	0.638	0.327	1.94	1.269
P63267	Actin, gamma-enteric smooth muscle OS=Homo sapiens OX=9606 GN=ACTG2 PE=1 SV=1	35	11	144	3	41.9	0.771	0.506	0.637	0.866	0.391	0.495	1.101	0.989
P35580	Myosin-10 OS=Homo sapiens OX=9606 GN=MYH10 PE=1 SV=3	33	55	138	36	228.9	1.089	0.567	0.868	1.393	0.697	0.96	0.547	1.377
Q6P2Q9	Pre-mRNA-processing-splicing factor 8 OS=Homo sapiens OX=9606 GN=PRPF8 PE=1 SV=2	32	64	138	64	273.4	0.384	1.346	0.486	0.366	1.177	1.555	0.515	0.766
Q13315	Serine-protein kinase ATM OS=Homo sapiens OX=9606 GN=ATM PE=1 SV=4	27	72	136	72	350.5	0.66	0.939	0.377	0.372	0.631	0.664	0.716	1.635
P40967	Melanocyte protein PMEL OS=Homo sapiens OX=9606 GN=PMEL PE=1 SV=2	22	11	134	11	70.2	2.782	1.421	0.425	0.422	0.457	0.347	1.552	1.004
P08758	Annexin A5 OS=Homo sapiens OX=9606 GN=ANXA5 PE=1 SV=2	71	19	134	19	35.9	0.761	0.856	0.554	0.78	0.831	0.324	1.705	0.942
Q14764	Major vault protein OS=Homo sapiens OX=9606 GN=MVP PE=1 SV=4	48	33	133	33	99.3	0.189	0.257	0.312	0.278	0.427	0.411	0.353	0.721
Q15149	Plectin OS=Homo sapiens OX=9606 GN=PLEC PE=1 SV=3	24	104	132	103	531.5	1.148	2.178	0.494	0.373	0.864	1.119	1.024	1.096
P04843	Dolichyl-diphosphooligosaccharide--protein glycosyltransferase subunit 1 OS=Homo sapiens OX=9606 GN=RPN1 PE=1 SV=1	53	28	132	28	68.5	1.879	1.183	1.421	1.794	0.707	1.153	1.158	0.849
Q9BQE3	Tubulin alpha-1C chain OS=Homo sapiens OX=9606 GN=TUBA1C PE=1 SV=1	49	16	132	3	49.9	0.47	0.507	0.415	0.447	0.91	0.522	1.855	1.249
P07339	Cathepsin D OS=Homo sapiens OX=9606 GN=CTSD PE=1 SV=1	42	13	131	13	44.5	1.245	0.632	0.853	0.928	1.002	0.569	1.605	0.914
Q01082	Spectrin beta chain, non-erythrocytic 1 OS=Homo sapiens OX=9606 GN=SPTBN1 PE=1 SV=2	38	71	130	65	274.4	0.939	0.582	0.54	0.613	1.147	1.76	0.79	1.216
P07900	Heat shock protein HSP 90-alpha OS=Homo sapiens OX=9606 GN=HSP90AA1 PE=1 SV=5	39	23	129	15	84.6	0.866	0.777	0.503	0.858	0.485	0.377	1.296	1.39
P02751	Fibronectin OS=Homo sapiens OX=9606 GN=FN1 PE=1 SV=5	31	54	127	54	272.2	0.97	0.782	0.15	0.124	0.244	0.388	1.718	1.801
P07355	Annexin A2 OS=Homo sapiens OX=9606 GN=ANXA2 PE=1 SV=2	60	19	124	19	38.6	0.459	0.406	0.4	0.597	0.682	0.711	1.022	0.645
Q13885	Tubulin beta-2A chain OS=Homo sapiens OX=9606 GN=TUBB2A PE=1 SV=1	53	16	123	1	49.9	0.588	0.657	0.283	0.384	0.49	0.37	2.044	1.245
P08238	Heat shock protein HSP 90-beta OS=Homo sapiens OX=9606 GN=HSP90AB1 PE=1 SV=4	43	24	123	15	83.2	0.568	0.645	0.248	0.39	0.292	0.237	1.855	1.655
P68371	Tubulin beta-4B chain OS=Homo sapiens OX=9606 GN=TUBB4B PE=1 SV=1	52	16	122	1	49.8	0.981	0.912	0.499	0.805	0.866	0.578	1.903	0.98
Q9BVA1	Tubulin beta-2B chain OS=Homo sapiens OX=9606 GN=TUBB2B PE=1 SV=1	53	16	122	1	49.9	0.088	0.042	0.083	0.072	0.281	0.183	3.015	1.492
Q9Y4I1	Unconventional myosin-Va OS=Homo sapiens OX=9606 GN=MYO5A PE=1 SV=2	35	56	121	50	215.3	0.337	0.516	0.679	0.929	1.018	1.227	0.662	0.746
P07237	Protein disulfide-isomerase OS=Homo sapiens OX=9606 GN=P4HB PE=1 SV=3	58	26	119	26	57.1	1.793	1.186	1.048	1.11	0.617	0.674	1.235	0.943
P04114	Apolipoprotein B-100 OS=Homo sapiens OX=9606 GN=APOB PE=1 SV=2	22	88	119	88	515.3	0.962	0.741	0.399	0.449	0.561	0.836	1.213	1.701
Q00610	Clathrin heavy chain 1 OS=Homo sapiens OX=9606 GN=CLTC PE=1 SV=5	38	51	118	51	191.5	0.928	0.957	0.367	0.569	0.564	0.59	0.985	1.682
P68366	Tubulin alpha-4A chain OS=Homo sapiens OX=9606 GN=TUBA4A PE=1 SV=1	37	13	117	2	49.9	0.513	0.653	0.197	0.219	0.243	0.372	2.095	1.339
P46940	Ras GTPase-activating-like protein IQGAP1 OS=Homo sapiens OX=9606 GN=IQGAP1 PE=1 SV=1	42	55	117	52	189.1	2.392	1.7	0.499	0.609	0.67	0.537	0.93	1.151
Q92616	eIF-2-alpha kinase activator GCN1 OS=Homo sapiens OX=9606 GN=GCN1 PE=1 SV=6	27	68	115	68	292.6	0.572	1.168	0.472	0.444	0.617	0.403	1.296	1.353
Q9NZM1	Myoferlin OS=Homo sapiens OX=9606 GN=MYOF PE=1 SV=1	41	72	115	69	234.6	1.337	0.892	0.711	0.914	1.066	1.627	1.471	1.053
P26038	Moesin OS=Homo sapiens OX=9606 GN=MSN PE=1 SV=3	52	29	112	21	67.8	2.001	1.245	0.997	1.205	1.23	0.792	0.709	0.531
P21796	Voltage-dependent anion-selective channel protein 1 OS=Homo sapiens OX=9606 GN=VDAC1 PE=1 SV=2	70	14	112	14	30.8	1.043	0.595	2.199	2.56	0.483	0.95	1.049	0.904
P10809	60 kDa heat shock protein, mitochondrial OS=Homo sapiens OX=9606 GN=HSPD1 PE=1 SV=2	57	24	110	24	61	0.902	0.581	2.483	2.057	0.18	0.479	0.789	0.861
P05164	Myeloperoxidase OS=Homo sapiens OX=9606 GN=MPO PE=1 SV=1	35	22	110	18	83.8	0.117	0.115	0.125	0.136	0.17	0.247	1.552	2.226
P40939	Trifunctional enzyme subunit alpha, mitochondrial OS=Homo sapiens OX=9606 GN=HADHA PE=1 SV=2	44	28	110	28	82.9	0.635	0.542	2.07	1.908	0.355	0.698	0.966	1.051
P02787	Serotransferrin OS=Homo sapiens OX=9606 GN=TF PE=1 SV=3	49	30	107	30	77	1.105	1.01	0.616	0.737	0.552	0.481	1.679	1.027
P11142	Heat shock cognate 71 kDa protein OS=Homo sapiens OX=9606 GN=HSPA8 PE=1 SV=1	52	26	106	16	70.9	0.697	0.487	1.285	1.89	1.361	0.654	0.989	0.798
P23396	40S ribosomal protein S3 OS=Homo sapiens OX=9606 GN=RPS3 PE=1 SV=2	80	18	106	18	26.7	0.837	0.954	0.62	0.641	0.998	0.677	0.619	0.738
P13637	Sodium/potassium-transporting ATPase subunit alpha-3 OS=Homo sapiens OX=9606 GN=ATP1A3 PE=1 SV=3	19	15	106	1	111.7	0.463	0.391	0.203	0.355	0.503	0.733	2.133	1.506
P06702	Protein S100-A9 OS=Homo sapiens OX=9606 GN=S100A9 PE=1 SV=1	69	6	105	6	13.2	0.053	0.033	0.042	0.05	0.105	0.133	2.283	1.693
P42704	Leucine-rich PPR motif-containing protein, mitochondrial OS=Homo sapiens OX=9606 GN=LRPPRC PE=1 SV=3	38	49	105	49	157.8	0.642	0.55	2.101	1.633	0.24	0.444	1.163	0.976
P50993	Sodium/potassium-transporting ATPase subunit alpha-2 OS=Homo sapiens OX=9606 GN=ATP1A2 PE=1 SV=1	17	14	104	2	112.2	1.084	0.706	1.5	1.689	2.772	1.72	1.044	0.648
P04350	Tubulin beta-4A chain OS=Homo sapiens OX=9606 GN=TUBB4A PE=1 SV=2	45	14	103	2	49.6	0.21	0.244	0.521	0.454	0.682	0.406	1.767	1.013
P35749	Myosin-11 OS=Homo sapiens OX=9606 GN=MYH11 PE=1 SV=3	26	45	102	29	227.2	0.172	0.207	0.741	1.401	1.006	7.76	0.152	0.234
P38646	Stress-70 protein, mitochondrial OS=Homo sapiens OX=9606 GN=HSPA9 PE=1 SV=2	54	30	102	30	73.6	0.502	0.32	2.9	2.341	0.204	0.4	0.792	0.638
P25705	ATP synthase subunit alpha, mitochondrial OS=Homo sapiens OX=9606 GN=ATP5F1A PE=1 SV=1	44	22	101	22	59.7	0.642	0.489	2.828	2.481	0.244	0.618	0.82	0.683
P14618	Pyruvate kinase PKM OS=Homo sapiens OX=9606 GN=PKM PE=1 SV=4	61	25	101	25	57.9	0.831	0.873	0.168	0.276	0.256	0.255	1.878	1.508
P30101	Protein disulfide-isomerase A3 OS=Homo sapiens OX=9606 GN=PDIA3 PE=1 SV=4	52	21	100	21	56.7	3.129	2.149	1.406	1.379	0.697	0.725	0.72	0.5
P27708	CAD protein OS=Homo sapiens OX=9606 GN=CAD PE=1 SV=3	29	52	97	52	242.8	0.43	0.452	0.415	0.469	0.537	0.37	1.277	1.79
O75369	Filamin-B OS=Homo sapiens OX=9606 GN=FLNB PE=1 SV=2	34	67	97	58	278	0.56	0.577	0.27	0.414	0.59	1.12	1.532	1.639
Q13423	NAD(P) transhydrogenase, mitochondrial OS=Homo sapiens OX=9606 GN=NNT PE=1 SV=3	36	33	97	33	113.8	0.702	0.513	3.257	3.739	0.333	1.14	0.659	0.602
Q9Y490	Talin-1 OS=Homo sapiens OX=9606 GN=TLN1 PE=1 SV=3	32	68	96	60	269.6	2.016	1.821	0.677	0.94	0.766	0.955	1.112	1.047
Q13509	Tubulin beta-3 chain OS=Homo sapiens OX=9606 GN=TUBB3 PE=1 SV=2	43	14	96	2	50.4	1.051	1.779	0.493	0.354	1.298	0.637	2.002	1.421
P02786	Transferrin receptor protein 1 OS=Homo sapiens OX=9606 GN=TFRC PE=1 SV=2	42	28	96	28	84.8	2.784	1.559	0.833	0.991	0.588	0.531	1.325	0.909
Q13813	Spectrin alpha chain, non-erythrocytic 1 OS=Homo sapiens OX=9606 GN=SPTAN1 PE=1 SV=3	31	65	96	65	284.4	1.092	0.566	0.497	0.688	1.077	1.874	0.812	1.072
A6NMY6	Putative annexin A2-like protein OS=Homo sapiens OX=9606 GN=ANXA2P2 PE=5 SV=2	45	15	95	15	38.6	0.462	0.412	0.4	0.596	0.677	0.712	1.034	0.649
P16615	Sarcoplasmic/endoplasmic reticulum calcium ATPase 2 OS=Homo sapiens OX=9606 GN=ATP2A2 PE=1 SV=1	31	27	95	23	114.7	1.607	0.886	1.768	2.358	0.884	1.119	0.915	0.831
O43707	Alpha-actinin-4 OS=Homo sapiens OX=9606 GN=ACTN4 PE=1 SV=2	46	35	95	25	104.8	1.75	0.877	0.386	0.56	0.536	0.654	0.721	1.146
Q5QNW6	Histone H2B type 2-F OS=Homo sapiens OX=9606 GN=H2BC18 PE=1 SV=3	52	7	94	1	13.9	0.32	1.32	3.065	0.081	4.287	2.442	0.52	0.877
P62807	Histone H2B type 1-C/E/F/G/I OS=Homo sapiens OX=9606 GN=H2BC4 PE=1 SV=4	52	7	94	1	13.9	0.32	1.32	3.065	0.081	4.287	2.442	0.52	0.877
Q99879	Histone H2B type 1-M OS=Homo sapiens OX=9606 GN=H2BC14 PE=1 SV=3	52	7	94	1	14	0.32	1.32	3.065	0.081	4.287	2.442	0.52	0.877
P58876	Histone H2B type 1-D OS=Homo sapiens OX=9606 GN=H2BC5 PE=1 SV=2	52	7	94	1	13.9	0.32	1.32	3.065	0.081	4.287	2.442	0.52	0.877
Q93079	Histone H2B type 1-H OS=Homo sapiens OX=9606 GN=H2BC9 PE=1 SV=3	52	7	94	1	13.9	0.32	1.32	3.065	0.081	4.287	2.442	0.52	0.877
P57053	Histone H2B type F-S OS=Homo sapiens OX=9606 GN=H2BS1 PE=1 SV=2	52	7	94	1	13.9	0.32	1.32	3.065	0.081	4.287	2.442	0.52	0.877
Q99877	Histone H2B type 1-N OS=Homo sapiens OX=9606 GN=H2BC15 PE=1 SV=3	52	7	94	1	13.9	0.32	1.32	3.065	0.081	4.287	2.442	0.52	0.877
O60814	Histone H2B type 1-K OS=Homo sapiens OX=9606 GN=H2BC12 PE=1 SV=3	52	7	94	1	13.9	0.32	1.32	3.065	0.081	4.287	2.442	0.52	0.877
P12109	Collagen alpha-1(VI) chain OS=Homo sapiens OX=9606 GN=COL6A1 PE=1 SV=3	37	28	92	28	108.5	1.852	1.152	1.201	1.343	2.856	10.148	0.389	0.153
P01024	Complement C3 OS=Homo sapiens OX=9606 GN=C3 PE=1 SV=2	41	54	91	54	187	1.054	1.304	0.321	0.372	0.451	0.778	1.083	1.127
Q63HN8	E3 ubiquitin-protein ligase RNF213 OS=Homo sapiens OX=9606 GN=RNF213 PE=1 SV=3	16	74	91	74	591	0.731	1.549	0.693	0.644	0.945	0.761	0.683	1.197
P06576	ATP synthase subunit beta, mitochondrial OS=Homo sapiens OX=9606 GN=ATP5F1B PE=1 SV=3	48	17	90	17	56.5	0.638	0.414	2.694	2.415	0.212	0.408	1.011	0.765
P05109	Protein S100-A8 OS=Homo sapiens OX=9606 GN=S100A8 PE=1 SV=1	47	5	89	5	10.8	0.054	0.038	0.053	0.053	0.114	0.137	2.466	1.832
Q9NY65	Tubulin alpha-8 chain OS=Homo sapiens OX=9606 GN=TUBA8 PE=1 SV=1	37	12	88	6	50.1	0.567	0.355	0.864	0.997	2.216	1.554	0.257	0.297
P27797	Calreticulin OS=Homo sapiens OX=9606 GN=CALR PE=1 SV=1	53	15	88	15	48.1	1.924	1.382	0.776	0.866	0.423	0.456	1.351	0.964
Q7Z6Z7	E3 ubiquitin-protein ligase HUWE1 OS=Homo sapiens OX=9606 GN=HUWE1 PE=1 SV=3	15	56	87	56	481.6	0.449	0.466	0.603	0.704	0.785	0.618	0.905	1.369
Q15029	116 kDa U5 small nuclear ribonucleoprotein component OS=Homo sapiens OX=9606 GN=EFTUD2 PE=1 SV=1	46	34	87	33	109.4	0.199	1.799	0.385	0.303	1.011	1.184	0.54	0.682
Q14697	Neutral alpha-glucosidase AB OS=Homo sapiens OX=9606 GN=GANAB PE=1 SV=3	36	26	86	26	106.8	2.228	1.345	1.172	1.246	0.803	0.887	0.976	0.881
P02549	Spectrin alpha chain, erythrocytic 1 OS=Homo sapiens OX=9606 GN=SPTA1 PE=1 SV=5	30	59	86	59	279.8	1.605	0.98	0.337	0.552	3.068	4.469	0.625	1.377
Q9NYU2	UDP-glucose:glycoprotein glucosyltransferase 1 OS=Homo sapiens OX=9606 GN=UGGT1 PE=1 SV=3	35	41	86	41	177.1	2.614	1.7	0.847	1.06	0.658	0.775	1.11	1.007
P53396	ATP-citrate synthase OS=Homo sapiens OX=9606 GN=ACLY PE=1 SV=3	38	36	86	36	120.8	0.391	0.515	0.296	0.334	0.369	0.392	0.71	2.114
Q8N257	Histone H2B type 3-B OS=Homo sapiens OX=9606 GN=H2BU1 PE=1 SV=3	52	7	85	2	13.9	0.767	2.06	2.395	0.105	3.234	1.836	0.901	1.578
P11277	Spectrin beta chain, erythrocytic OS=Homo sapiens OX=9606 GN=SPTB PE=1 SV=5	37	63	85	58	246.3	1.655	1.288	0.565	0.527	3.635	5.438	0.569	1.184
O75643	U5 small nuclear ribonucleoprotein 200 kDa helicase OS=Homo sapiens OX=9606 GN=SNRNP200 PE=1 SV=2	24	43	84	43	244.4	0.315	0.62	0.997	0.395	1.405	1.065	0.541	1.166
Q14571	Inositol 1,4,5-trisphosphate receptor type 2 OS=Homo sapiens OX=9606 GN=ITPR2 PE=1 SV=2	25	61	84	49	307.9	2.471	1.765	1.649	1.972	0.771	1.021	0.81	0.722
P50990	T-complex protein 1 subunit theta OS=Homo sapiens OX=9606 GN=CCT8 PE=1 SV=4	59	28	82	28	59.6	0.248	0.365	0.266	0.311	0.262	0.276	0.624	2.612
P35241	Radixin OS=Homo sapiens OX=9606 GN=RDX PE=1 SV=1	44	25	82	16	68.5	1.904	1.06	0.863	1.057	1.304	0.772	0.988	0.728
P13667	Protein disulfide-isomerase A4 OS=Homo sapiens OX=9606 GN=PDIA4 PE=1 SV=2	44	24	82	24	72.9	2.588	1.723	0.73	0.723	0.434	0.43	1.318	0.905
P53621	Coatomer subunit alpha OS=Homo sapiens OX=9606 GN=COPA PE=1 SV=2	42	43	81	43	138.3	0.928	1.114	0.509	0.535	0.885	0.673	0.847	1.058
P12110	Collagen alpha-2(VI) chain OS=Homo sapiens OX=9606 GN=COL6A2 PE=1 SV=4	29	24	81	24	108.5	1.767	1.092	1.078	1.309	2.773	11.001	0.363	0.17
P98160	Basement membrane-specific heparan sulfate proteoglycan core protein OS=Homo sapiens OX=9606 GN=HSPG2 PE=1 SV=4	19	54	80	54	468.5	0.388	0.436	0.34	0.419	0.487	0.825	0.915	2.104
P12814	Alpha-actinin-1 OS=Homo sapiens OX=9606 GN=ACTN1 PE=1 SV=2	46	32	80	23	103	1.593	0.93	0.289	0.407	0.331	0.479	0.915	1.776
Q93008	Probable ubiquitin carboxyl-terminal hydrolase FAF-X OS=Homo sapiens OX=9606 GN=USP9X PE=1 SV=3	22	49	80	28	292.1	0.635	0.708	0.329	0.361	0.554	0.413	1.127	1.968
P27824	Calnexin OS=Homo sapiens OX=9606 GN=CANX PE=1 SV=2	41	18	80	18	67.5	1.784	1.024	1.315	1.743	0.952	1.381	1.055	0.962
P11717	Cation-independent mannose-6-phosphate receptor OS=Homo sapiens OX=9606 GN=IGF2R PE=1 SV=3	25	50	79	50	274.2	3.863	2.216	0.735	0.938	1.128	0.914	0.975	0.8
O94832	Unconventional myosin-Id OS=Homo sapiens OX=9606 GN=MYO1D PE=1 SV=2	42	38	78	36	116.1	1.065	0.849	0.818	1.086	0.957	0.899	0.741	0.816
Q15393	Splicing factor 3B subunit 3 OS=Homo sapiens OX=9606 GN=SF3B3 PE=1 SV=4	35	35	77	35	135.5	0.248	0.78	0.424	0.329	0.78	0.724	0.468	0.888
P35555	Fibrillin-1 OS=Homo sapiens OX=9606 GN=FBN1 PE=1 SV=4	22	48	77	48	312.1	1.353	0.928	0.972	0.786	2.13	2.874	0.435	0.211
P13639	Elongation factor 2 OS=Homo sapiens OX=9606 GN=EEF2 PE=1 SV=4	36	29	77	28	95.3	0.629	0.627	0.398	0.605	0.402	0.405	1.427	1.266
P55072	Transitional endoplasmic reticulum ATPase OS=Homo sapiens OX=9606 GN=VCP PE=1 SV=4	45	27	76	27	89.3	0.385	0.428	0.38	0.489	0.348	0.301	0.298	0.622
Q5VTE0	Putative elongation factor 1-alpha-like 3 OS=Homo sapiens OX=9606 GN=EEF1A1P5 PE=5 SV=1	34	13	75	6	50.2	0.745	0.721	0.283	0.418	0.289	0.263	1.844	1.245
Q9Y4A5	Transformation/transcription domain-associated protein OS=Homo sapiens OX=9606 GN=TRRAP PE=1 SV=3	18	61	75	61	437.3	0.752	1.117	0.494	0.502	0.942	1.248	0.468	1.112
P68104	Elongation factor 1-alpha 1 OS=Homo sapiens OX=9606 GN=EEF1A1 PE=1 SV=1	34	13	75	6	50.1	0.745	0.721	0.283	0.418	0.289	0.263	1.844	1.245
P15880	40S ribosomal protein S2 OS=Homo sapiens OX=9606 GN=RPS2 PE=1 SV=2	42	12	75	12	31.3	0.52	1.565	0.51	0.482	1.158	1.072	0.696	0.545
P49411	Elongation factor Tu, mitochondrial OS=Homo sapiens OX=9606 GN=TUFM PE=1 SV=2	51	19	74	19	49.5	0.685	0.494	2.485	1.841	0.328	0.607	0.973	0.765
P27105	Erythrocyte band 7 integral membrane protein OS=Homo sapiens OX=9606 GN=STOM PE=1 SV=3	50	10	73	10	31.7	0.629	0.406	1.078	1.435	1.772	1.561	1.448	0.855
P09525	Annexin A4 OS=Homo sapiens OX=9606 GN=ANXA4 PE=1 SV=4	51	16	73	16	35.9	0.303	0.335	0.709	1.042	0.667	0.361	0.768	0.454
Q9Y4L1	Hypoxia up-regulated protein 1 OS=Homo sapiens OX=9606 GN=HYOU1 PE=1 SV=1	33	28	73	28	111.3	1.637	1.086	0.736	0.777	0.452	0.472	1.436	1.171
P06756	Integrin alpha-V OS=Homo sapiens OX=9606 GN=ITGAV PE=1 SV=2	33	31	72	31	116	2.944	1.397	0.923	1.178	1.944	1.713	1.082	0.727
O00159	Unconventional myosin-Ic OS=Homo sapiens OX=9606 GN=MYO1C PE=1 SV=4	36	35	72	35	121.6	0.47	0.442	1.216	1.631	1.845	1.789	0.337	0.437
Q16891	MICOS complex subunit MIC60 OS=Homo sapiens OX=9606 GN=IMMT PE=1 SV=1	49	31	71	31	83.6	0.656	0.395	3.758	3.123	0.252	0.644	0.765	0.826
P01857	Immunoglobulin heavy constant gamma 1 OS=Homo sapiens OX=9606 GN=IGHG1 PE=1 SV=1	43	11	71	4	36.1	1.618	1.983	0.256	0.306	0.335	0.479	1.458	1.04
P19338	Nucleolin OS=Homo sapiens OX=9606 GN=NCL PE=1 SV=3	30	22	71	22	76.6	0.311	0.878	0.296	0.316	0.35	0.215	0.166	0.226
P0DOX5	Immunoglobulin gamma-1 heavy chain OS=Homo sapiens OX=9606 PE=1 SV=2	32	11	71	4	49.3	1.618	1.983	0.256	0.306	0.335	0.479	1.458	1.04
P01009	Alpha-1-antitrypsin OS=Homo sapiens OX=9606 GN=SERPINA1 PE=1 SV=3	46	16	71	16	46.7	0.583	0.375	0.252	0.334	0.378	0.361	1.908	1.326
P0DMV8	Heat shock 70 kDa protein 1A OS=Homo sapiens OX=9606 GN=HSPA1A PE=1 SV=1	38	21	70	16	70	0.373	0.305	0.608	0.896	0.547	0.389	1.563	1.268
P00558	Phosphoglycerate kinase 1 OS=Homo sapiens OX=9606 GN=PGK1 PE=1 SV=3	61	21	70	18	44.6	0.788	0.863	0.261	0.493	0.357	0.295	1.814	1.202
P04075	Fructose-bisphosphate aldolase A OS=Homo sapiens OX=9606 GN=ALDOA PE=1 SV=2	68	18	70	14	39.4	0.651	0.636	0.47	0.694	0.481	0.322	1.16	1.146
P08670	Vimentin OS=Homo sapiens OX=9606 GN=VIM PE=1 SV=4	64	27	70	23	53.6	0.64	0.72	0.362	0.43	0.713	1.022	1.408	1.333
Q07065	Cytoskeleton-associated protein 4 OS=Homo sapiens OX=9606 GN=CKAP4 PE=1 SV=2	55	29	69	29	66	1.275	0.98	1.484	1.673	0.727	1.048	1.364	1.1
P54652	Heat shock-related 70 kDa protein 2 OS=Homo sapiens OX=9606 GN=HSPA2 PE=1 SV=1	46	24	69	15	70	0.851	0.656	0.784	0.826	1.057	0.585	1.399	1.21
P04264	Keratin, type II cytoskeletal 1 OS=Homo sapiens OX=9606 GN=KRT1 PE=1 SV=6	45	24	68	21	66	0.835	1.022	1.22	0.608	2.904	3.179	0.188	0.242
P18206	Vinculin OS=Homo sapiens OX=9606 GN=VCL PE=1 SV=4	42	42	67	42	123.7	1.342	1.108	0.664	0.907	0.961	1.705	0.914	1.148
Q15155	Nodal modulator 1 OS=Homo sapiens OX=9606 GN=NOMO1 PE=1 SV=5	35	32	67	3	134.2	1.728	1.269	2.566	2.689	1.229	1.777	0.799	0.573
P06733	Alpha-enolase OS=Homo sapiens OX=9606 GN=ENO1 PE=1 SV=2	53	17	67	16	47.1	1.162	1.144	0.388	0.758	0.393	0.335	1.222	0.906
Q92896	Golgi apparatus protein 1 OS=Homo sapiens OX=9606 GN=GLG1 PE=1 SV=2	28	32	66	32	134.5	2.458	1.136	1.226	1.541	1.856	1.832	0.937	0.859
P16104	Histone H2AX OS=Homo sapiens OX=9606 GN=H2AX PE=1 SV=2	27	5	66	2	15.1	0.443	1.266	5.542	0.132	8.305	4.418	0.061	0.089
P15311	Ezrin OS=Homo sapiens OX=9606 GN=EZR PE=1 SV=4	36	22	65	14	69.4	0.539	0.754	0.841	0.459	1.266	0.782	1.485	1.114
O00203	AP-3 complex subunit beta-1 OS=Homo sapiens OX=9606 GN=AP3B1 PE=1 SV=3	28	30	65	22	121.2	0.421	0.911	0.759	0.615	1.506	0.886	0.65	0.695
P14314	Glucosidase 2 subunit beta OS=Homo sapiens OX=9606 GN=PRKCSH PE=1 SV=2	42	16	65	16	59.4	2.337	1.235	1.095	1.196	0.719	0.696	1.186	0.911
Q71DI3	Histone H3.2 OS=Homo sapiens OX=9606 GN=H3C15 PE=1 SV=3	24	4	65	1	15.4	0.347	1.439	1.054	0.067	1.865	1.538	0.91	2.111
P38606	V-type proton ATPase catalytic subunit A OS=Homo sapiens OX=9606 GN=ATP6V1A PE=1 SV=2	41	20	65	20	68.3	0.838	0.665	0.689	0.775	0.534	0.376	1.022	1.195
Q9P265	Disco-interacting protein 2 homolog B OS=Homo sapiens OX=9606 GN=DIP2B PE=1 SV=3	29	37	65	35	171.4	0.716	0.516	1.014	0.989	1.404	0.655	0.75	0.664
P68431	Histone H3.1 OS=Homo sapiens OX=9606 GN=H3C1 PE=1 SV=2	24	4	65	1	15.4	0.347	1.439	1.054	0.067	1.865	1.538	0.91	2.111
Q16695	Histone H3.1t OS=Homo sapiens OX=9606 GN=H3-4 PE=1 SV=3	24	4	65	1	15.5	0.347	1.439	1.054	0.067	1.865	1.538	0.91	2.111
P29144	Tripeptidyl-peptidase 2 OS=Homo sapiens OX=9606 GN=TPP2 PE=1 SV=4	38	39	64	39	138.3	0.458	0.255	0.749	0.753	0.365	0.233	0.508	0.557
O15230	Laminin subunit alpha-5 OS=Homo sapiens OX=9606 GN=LAMA5 PE=1 SV=8	16	48	64	48	399.5	0.515	0.744	1.16	1.233	1.308	1.799	0.255	0.253
P68871	Hemoglobin subunit beta OS=Homo sapiens OX=9606 GN=HBB PE=1 SV=2	82	10	64	5	16	1.073	1.211	0.313	0.738	2.391	2.4	0.691	0.966
P16157	Ankyrin-1 OS=Homo sapiens OX=9606 GN=ANK1 PE=1 SV=3	24	37	64	34	206.1	1.576	1.086	0.378	0.734	3.085	5.291	0.765	0.867
P69849	Nodal modulator 3 OS=Homo sapiens OX=9606 GN=NOMO3 PE=1 SV=2	34	31	64	2	134	1.671	1.34	2.894	3.375	1.278	1.875	0.275	0.326
P05107	Integrin beta-2 OS=Homo sapiens OX=9606 GN=ITGB2 PE=1 SV=2	41	26	64	26	84.7	0.854	0.683	0.292	0.416	0.412	0.451	2.222	1.318
P02649	Apolipoprotein E OS=Homo sapiens OX=9606 GN=APOE PE=1 SV=1	62	19	64	19	36.1	0.583	0.388	0.321	0.336	0.359	0.337	2.033	1.566
P12956	X-ray repair cross-complementing protein 6 OS=Homo sapiens OX=9606 GN=XRCC6 PE=1 SV=2	37	20	63	20	69.8	0.187	0.499	3.175	0.279	1.656	0.771	0.474	1.272
P05556	Integrin beta-1 OS=Homo sapiens OX=9606 GN=ITGB1 PE=1 SV=2	27	19	63	19	88.4	2.937	1.512	1.316	1.648	2.043	2.146	0.975	0.644
Q5T4S7	E3 ubiquitin-protein ligase UBR4 OS=Homo sapiens OX=9606 GN=UBR4 PE=1 SV=1	12	47	63	47	573.5	0.684	0.773	0.463	0.527	0.727	0.498	0.98	2.003
P40926	Malate dehydrogenase, mitochondrial OS=Homo sapiens OX=9606 GN=MDH2 PE=1 SV=3	49	14	63	14	35.5	0.482	0.29	3.691	2.293	0.152	0.255	0.333	0.241
P01871	Immunoglobulin heavy constant mu OS=Homo sapiens OX=9606 GN=IGHM PE=1 SV=4	45	18	63	18	49.4	2.431	2.775	0.233	0.162	0.411	0.384	1.403	1.093
P55084	Trifunctional enzyme subunit beta, mitochondrial OS=Homo sapiens OX=9606 GN=HADHB PE=1 SV=3	55	21	63	21	51.3	0.672	0.589	2.052	1.982	0.273	0.576	0.964	1.03
P05141	ADP/ATP translocase 2 OS=Homo sapiens OX=9606 GN=SLC25A5 PE=1 SV=7	38	12	63	3	32.8	0.863	0.428	2.303	2.505	0.292	0.658	1.102	0.995
P84243	Histone H3.3 OS=Homo sapiens OX=9606 GN=H3-3A PE=1 SV=2	24	4	62	1	15.3	0.438	1.934	2.605	0.121	5.354	3.637	0.372	0.935
P78371	T-complex protein 1 subunit beta OS=Homo sapiens OX=9606 GN=CCT2 PE=1 SV=4	48	19	62	19	57.5	0.334	0.529	0.296	0.338	0.354	0.3	0.781	2.207
Q08380	Galectin-3-binding protein OS=Homo sapiens OX=9606 GN=LGALS3BP PE=1 SV=1	34	16	62	16	65.3	0.84	0.521	1.389	1.864	1.315	1.111	0.74	0.422
Q9UPN3	Microtubule-actin cross-linking factor 1, isoforms 1/2/3/5 OS=Homo sapiens OX=9606 GN=MACF1 PE=1 SV=4	9	53	62	51	837.8	1.262	1.154	0.581	0.727	0.946	1.288	1.043	1.337
Q9HCE1	Helicase MOV-10 OS=Homo sapiens OX=9606 GN=MOV10 PE=1 SV=2	40	32	62	32	113.6	0.215	0.321	0.839	0.733	1.375	0.784	0.177	0.228
O75533	Splicing factor 3B subunit 1 OS=Homo sapiens OX=9606 GN=SF3B1 PE=1 SV=3	18	20	61	20	145.7	0.662	0.951	0.443	0.402	1.004	1.377	0.454	0.916
O75691	Small subunit processome component 20 homolog OS=Homo sapiens OX=9606 GN=UTP20 PE=1 SV=3	19	45	61	45	318.2	0.543	0.984	0.541	0.535	1.575	1.458	0.311	0.772
Q15147	1-phosphatidylinositol 4,5-bisphosphate phosphodiesterase beta-4 OS=Homo sapiens OX=9606 GN=PLCB4 PE=1 SV=3	36	36	61	36	134.4	0.213	0.137	2.607	1.725	4.785	1.321	0.114	0.14
P02730	Band 3 anion transport protein OS=Homo sapiens OX=9606 GN=SLC4A1 PE=1 SV=3	28	18	61	18	101.7	1.752	0.976	0.232	0.594	3.111	7.207	0.677	0.729
P11047	Laminin subunit gamma-1 OS=Homo sapiens OX=9606 GN=LAMC1 PE=1 SV=3	29	37	60	37	177.5	0.826	0.786	0.644	0.789	0.787	1.295	0.751	0.731
Q8IUE6	Histone H2A type 2-B OS=Homo sapiens OX=9606 GN=H2AC21 PE=1 SV=3	24	4	60	2	14	0.959	3.353	3.82	0.163	7.069	4.273	0.242	0.295
P62701	40S ribosomal protein S4, X isoform OS=Homo sapiens OX=9606 GN=RPS4X PE=1 SV=2	54	13	60	8	29.6	0.797	1.352	0.689	0.587	1.125	0.567	0.525	0.55
P11387	DNA topoisomerase 1 OS=Homo sapiens OX=9606 GN=TOP1 PE=1 SV=2	31	25	60	25	90.7	0.189	1.105	3.17	0.48	3.653	2.139	0.471	0.686
Q7KZF4	Staphylococcal nuclease domain-containing protein 1 OS=Homo sapiens OX=9606 GN=SND1 PE=1 SV=1	38	30	60	30	101.9	0.743	1.526	0.572	0.869	0.478	0.627	1.333	1.222
P35222	Catenin beta-1 OS=Homo sapiens OX=9606 GN=CTNNB1 PE=1 SV=1	39	26	60	24	85.4	1.16	0.557	1.282	1.537	2.663	1.4	0.984	0.846
Q93050	V-type proton ATPase 116 kDa subunit a1 OS=Homo sapiens OX=9606 GN=ATP6V0A1 PE=1 SV=3	24	17	59	15	96.4	1.984	0.966	1.265	1.646	1.61	1.193	1.217	0.804
P10412	Histone H1.4 OS=Homo sapiens OX=9606 GN=H1-4 PE=1 SV=2	41	9	59	2	21.9	0.547	1.749	3.936	0.224	5.831	0.508	0.025	0.032
P00387	NADH-cytochrome b5 reductase 3 OS=Homo sapiens OX=9606 GN=CYB5R3 PE=1 SV=3	60	13	59	13	34.2	1.684	1.037	1.092	1.488	1.074	2.04	1.05	0.962
P22695	Cytochrome b-c1 complex subunit 2, mitochondrial OS=Homo sapiens OX=9606 GN=UQCRC2 PE=1 SV=3	48	17	59	17	48.4	0.636	0.486	2.784	3.105	0.33	0.817	0.97	0.803
P35221	Catenin alpha-1 OS=Homo sapiens OX=9606 GN=CTNNA1 PE=1 SV=1	43	29	59	23	100	0.975	0.495	1.472	1.691	3.26	1.525	0.883	0.788
P13645	Keratin, type I cytoskeletal 10 OS=Homo sapiens OX=9606 GN=KRT10 PE=1 SV=6	42	20	59	15	58.8	0.575	1.193	0.894	0.599	2.869	3.452	0.176	0.187
Q99623	Prohibitin-2 OS=Homo sapiens OX=9606 GN=PHB2 PE=1 SV=2	51	15	58	15	33.3	0.777	0.472	2.636	2.919	0.242	0.762	1.017	0.865
P35908	Keratin, type II cytoskeletal 2 epidermal OS=Homo sapiens OX=9606 GN=KRT2 PE=1 SV=2	49	25	58	18	65.4	0.453	1.107	0.771	0.525	2.18	2.988	0.157	0.171
P07814	Bifunctional glutamate/proline--tRNA ligase OS=Homo sapiens OX=9606 GN=EPRS1 PE=1 SV=5	26	33	58	32	170.5	0.566	0.944	0.459	0.659	0.505	0.395	1.248	1.764
P11216	Glycogen phosphorylase, brain form OS=Homo sapiens OX=9606 GN=PYGB PE=1 SV=5	38	30	58	21	96.6	1.857	1.48	0.27	0.407	0.356	0.324	1.593	1.185
Q9BQG0	Myb-binding protein 1A OS=Homo sapiens OX=9606 GN=MYBBP1A PE=1 SV=2	25	29	58	29	148.8	0.302	0.856	0.657	0.485	1.586	1.586	0.338	0.763
Q7Z406	Myosin-14 OS=Homo sapiens OX=9606 GN=MYH14 PE=1 SV=2	21	37	58	31	227.7	0.275	0.255	0.439	0.581	0.312	0.356	0.989	2.546
Q96AY3	Peptidyl-prolyl cis-trans isomerase FKBP10 OS=Homo sapiens OX=9606 GN=FKBP10 PE=1 SV=1	32	16	58	15	64.2	1.615	1.047	1.924	1.885	0.993	0.831	0.737	0.538
Q6UVK1	Chondroitin sulfate proteoglycan 4 OS=Homo sapiens OX=9606 GN=CSPG4 PE=1 SV=2	24	40	58	40	250.4	2.276	1.668	1.464	2.057	2.531	2.046	0.357	0.371
Q13733	Sodium/potassium-transporting ATPase subunit alpha-4 OS=Homo sapiens OX=9606 GN=ATP1A4 PE=1 SV=3	9	8	58	1	114.1	1.079	0.454	1.639	2.142	3.078	1.856	0.975	0.607
Q9NTJ5	Phosphatidylinositol-3-phosphatase SAC1 OS=Homo sapiens OX=9606 GN=SACM1L PE=1 SV=2	44	23	58	23	66.9	1.228	0.705	0.994	1.33	0.86	1.173	1.324	1.171
Q709C8	Vacuolar protein sorting-associated protein 13C OS=Homo sapiens OX=9606 GN=VPS13C PE=1 SV=1	16	45	58	45	422.1	0.679	0.741	0.565	0.763	0.708	0.656	0.591	1.427
Q08211	ATP-dependent RNA helicase A OS=Homo sapiens OX=9606 GN=DHX9 PE=1 SV=4	26	27	58	27	140.9	0.305	0.957	0.509	0.485	0.813	0.784	0.647	0.922
P16403	Histone H1.2 OS=Homo sapiens OX=9606 GN=H1-2 PE=1 SV=2	45	10	57	4	21.4	0.962	2.352	5.044	0.181	4.865	0.511	0.026	0.049
P50991	T-complex protein 1 subunit delta OS=Homo sapiens OX=9606 GN=CCT4 PE=1 SV=4	46	22	57	22	57.9	0.5	0.578	0.392	0.454	0.497	0.435	0.874	1.994
O75955	Flotillin-1 OS=Homo sapiens OX=9606 GN=FLOT1 PE=1 SV=3	48	17	57	17	47.3	1.53	0.796	1.697	2.017	2.074	1.811	0.98	0.627
P51659	Peroxisomal multifunctional enzyme type 2 OS=Homo sapiens OX=9606 GN=HSD17B4 PE=1 SV=3	42	23	57	23	79.6	1.018	0.839	1.51	1.771	0.275	0.414	1.284	0.998
P47897	Glutamine--tRNA ligase OS=Homo sapiens OX=9606 GN=QARS1 PE=1 SV=1	43	28	57	27	87.7	0.632	1.081	0.223	0.313	0.312	0.301	1.381	1.833
P25391	Laminin subunit alpha-1 OS=Homo sapiens OX=9606 GN=LAMA1 PE=1 SV=2	17	45	57	45	336.9	0.704	1.159	0.135	0.112	0.181	0.221	1.804	1.68
P49748	Very long-chain specific acyl-CoA dehydrogenase, mitochondrial OS=Homo sapiens OX=9606 GN=ACADVL PE=1 SV=1	50	28	56	28	70.3	0.33	0.255	2.504	1.915	0.218	0.791	0.882	0.767
Q12768	WASH complex subunit 5 OS=Homo sapiens OX=9606 GN=WASHC5 PE=1 SV=1	29	32	56	32	134.2	0.653	0.798	0.462	0.418	0.822	0.628	0.857	1.217
P16401	Histone H1.5 OS=Homo sapiens OX=9606 GN=H1-5 PE=1 SV=3	39	9	56	6	22.6	0.246	0.891	5.224	0.329	5.283	1.11	0.078	0.096
P52789	Hexokinase-2 OS=Homo sapiens OX=9606 GN=HK2 PE=1 SV=2	38	30	56	26	102.3	0.369	0.517	0.14	0.163	0.234	0.21	2.045	1.473
Q92878	DNA repair protein RAD50 OS=Homo sapiens OX=9606 GN=RAD50 PE=1 SV=1	27	35	56	35	153.8	0.502	0.528	0.624	0.438	1.094	1.316	0.443	0.991
P39023	60S ribosomal protein L3 OS=Homo sapiens OX=9606 GN=RPL3 PE=1 SV=2	48	18	56	18	46.1	0.943	2.774	0.628	0.448	1.539	0.73	0.49	0.346
P63104	14-3-3 protein zeta/delta OS=Homo sapiens OX=9606 GN=YWHAZ PE=1 SV=1	55	11	56	8	27.7	1.059	0.808	0.787	1.405	1.067	0.63	1.048	0.731
P23284	Peptidyl-prolyl cis-trans isomerase B OS=Homo sapiens OX=9606 GN=PPIB PE=1 SV=2	50	11	56	11	23.7	1.83	1.281	1.425	1.123	0.847	0.768	0.954	0.74
P13010	X-ray repair cross-complementing protein 5 OS=Homo sapiens OX=9606 GN=XRCC5 PE=1 SV=3	30	21	56	21	82.7	0.216	0.95	2.746	0.325	1.506	0.824	0.465	1.112
P00738	Haptoglobin OS=Homo sapiens OX=9606 GN=HP PE=1 SV=1	53	18	55	9	45.2	0.283	0.255	0.329	0.349	0.311	0.288	0.387	0.274
P08582	Melanotransferrin OS=Homo sapiens OX=9606 GN=MELTF PE=1 SV=2	51	28	55	28	80.2	1.88	0.801	0.432	0.445	0.714	0.455	1.987	1.236
Q13200	26S proteasome non-ATPase regulatory subunit 2 OS=Homo sapiens OX=9606 GN=PSMD2 PE=1 SV=3	34	25	55	25	100.1	0.416	0.37	0.394	0.442	0.371	0.247	0.524	1.516
O75923	Dysferlin OS=Homo sapiens OX=9606 GN=DYSF PE=1 SV=1	20	35	55	32	237.1	0.327	0.291	0.968	1.325	2.11	1.918	1.079	0.918
P12236	ADP/ATP translocase 3 OS=Homo sapiens OX=9606 GN=SLC25A6 PE=1 SV=4	38	12	55	1	32.8	0.997	0.524	2.199	2.412	0.219	0.494	1.146	0.98
Q6S8J3	POTE ankyrin domain family member E OS=Homo sapiens OX=9606 GN=POTEE PE=2 SV=3	6	6	55	1	121.3	0.485	0.691	0.415	0.372	0.934	0.461	1.411	1.247
P23634	Plasma membrane calcium-transporting ATPase 4 OS=Homo sapiens OX=9606 GN=ATP2B4 PE=1 SV=2	27	28	55	15	137.8	2.146	1.045	1.585	1.935	2.978	1.809	0.787	0.559
A5A3E0	POTE ankyrin domain family member F OS=Homo sapiens OX=9606 GN=POTEF PE=1 SV=2	6	6	55	1	121.4	0.485	0.691	0.415	0.372	0.934	0.461	1.411	1.247
O60287	Nucleolar pre-ribosomal-associated protein 1 OS=Homo sapiens OX=9606 GN=URB1 PE=1 SV=4	22	42	55	42	254.2	0.176	0.507	0.646	0.601	1.911	2.109	0.155	0.46
Q9Y230	RuvB-like 2 OS=Homo sapiens OX=9606 GN=RUVBL2 PE=1 SV=3	46	18	55	18	51.1	0.338	0.494	0.609	0.444	0.818	0.609	0.81	1.54
P28331	NADH-ubiquinone oxidoreductase 75 kDa subunit, mitochondrial OS=Homo sapiens OX=9606 GN=NDUFS1 PE=1 SV=3	43	26	54	26	79.4	0.302	0.255	2.92	3.017	0.187	0.501	1.064	0.947
P62241	40S ribosomal protein S8 OS=Homo sapiens OX=9606 GN=RPS8 PE=1 SV=2	48	8	54	8	24.2	0.441	1.983	0.644	0.545	1.672	0.844	0.371	0.276
P26640	Valine--tRNA ligase OS=Homo sapiens OX=9606 GN=VARS1 PE=1 SV=4	27	29	54	29	140.4	0.27	0.327	0.364	0.393	0.425	0.323	1.386	1.617
Q16698	2,4-dienoyl-CoA reductase, mitochondrial OS=Homo sapiens OX=9606 GN=DECR1 PE=1 SV=1	47	14	54	14	36	0.224	0.143	3.481	2.537	0.24	0.598	0.574	0.469
Q9BUF5	Tubulin beta-6 chain OS=Homo sapiens OX=9606 GN=TUBB6 PE=1 SV=1	46	15	54	7	49.8	0.782	0.83	0.623	0.815	1.168	0.775	1.582	1.017
Q9HAV4	Exportin-5 OS=Homo sapiens OX=9606 GN=XPO5 PE=1 SV=1	24	25	54	25	136.2	0.4	0.654	0.216	0.21	0.276	0.271	1.456	1.886
O95782	AP-2 complex subunit alpha-1 OS=Homo sapiens OX=9606 GN=AP2A1 PE=1 SV=3	28	26	54	19	107.5	0.877	1.031	0.483	0.543	1.161	1.281	0.748	0.834
Q12797	Aspartyl/asparaginyl beta-hydroxylase OS=Homo sapiens OX=9606 GN=ASPH PE=1 SV=3	38	23	54	23	85.8	1.018	0.688	2.868	2.665	1.903	1.911	0.598	0.484
O14980	Exportin-1 OS=Homo sapiens OX=9606 GN=XPO1 PE=1 SV=1	27	27	54	27	123.3	0.894	1.396	0.361	0.376	0.635	0.657	1.181	1.374
Q99832	T-complex protein 1 subunit eta OS=Homo sapiens OX=9606 GN=CCT7 PE=1 SV=2	37	17	53	17	59.3	0.344	0.513	0.318	0.341	0.41	0.298	0.659	2.482
P51572	B-cell receptor-associated protein 31 OS=Homo sapiens OX=9606 GN=BCAP31 PE=1 SV=3	35	9	53	9	28	0.922	0.813	1.194	1.297	0.955	1.265	1.174	1.428
P34932	Heat shock 70 kDa protein 4 OS=Homo sapiens OX=9606 GN=HSPA4 PE=1 SV=4	39	27	53	26	94.3	0.81	0.964	0.605	1.125	0.709	0.464	1.016	0.787
P35527	Keratin, type I cytoskeletal 9 OS=Homo sapiens OX=9606 GN=KRT9 PE=1 SV=3	45	19	53	18	62	0.969	0.802	1.558	0.534	2.652	2.752	0.146	0.267
Q96RW7	Hemicentin-1 OS=Homo sapiens OX=9606 GN=HMCN1 PE=1 SV=2	11	48	53	48	613	0.851	0.548	0.251	0.274	0.476	0.381	1.675	1.694
O75083	WD repeat-containing protein 1 OS=Homo sapiens OX=9606 GN=WDR1 PE=1 SV=4	55	23	53	23	66.2	0.665	0.709	0.358	0.487	0.53	0.358	1.577	1.056
P11586	C-1-tetrahydrofolate synthase, cytoplasmic OS=Homo sapiens OX=9606 GN=MTHFD1 PE=1 SV=3	33	29	53	28	101.5	0.587	0.737	0.342	0.368	0.442	0.361	1.942	1.478
O75976	Carboxypeptidase D OS=Homo sapiens OX=9606 GN=CPD PE=1 SV=2	29	33	53	33	152.8	1.046	0.61	1.067	1.268	1.271	0.978	1.499	1.113
P49368	T-complex protein 1 subunit gamma OS=Homo sapiens OX=9606 GN=CCT3 PE=1 SV=4	46	21	53	21	60.5	0.415	0.532	0.305	0.361	0.407	0.319	0.782	2.497
Q99460	26S proteasome non-ATPase regulatory subunit 1 OS=Homo sapiens OX=9606 GN=PSMD1 PE=1 SV=2	36	26	53	26	105.8	0.396	0.335	0.382	0.425	0.31	0.229	0.509	1.699
P02545	Prelamin-A/C OS=Homo sapiens OX=9606 GN=LMNA PE=1 SV=1	50	27	52	26	74.1	0.73	1.22	0.845	0.765	0.864	1.749	0.519	0.921
Q9UHG3	Prenylcysteine oxidase 1 OS=Homo sapiens OX=9606 GN=PCYOX1 PE=1 SV=3	34	14	52	14	56.6	1.656	0.912	1.197	1.444	0.967	1.743	1.315	0.976
P06737	Glycogen phosphorylase, liver form OS=Homo sapiens OX=9606 GN=PYGL PE=1 SV=4	32	26	52	20	97.1	0.189	0.237	0.772	1.258	1.221	0.854	0.356	0.326
P27635	60S ribosomal protein L10 OS=Homo sapiens OX=9606 GN=RPL10 PE=1 SV=4	45	8	52	8	24.6	0.714	2.291	0.784	0.632	1.865	0.784	0.421	0.358
Q14573	Inositol 1,4,5-trisphosphate receptor type 3 OS=Homo sapiens OX=9606 GN=ITPR3 PE=1 SV=2	17	39	52	32	303.9	2.71	2.304	0.38	0.384	0.336	0.373	1.19	1.3
P42356	Phosphatidylinositol 4-kinase alpha OS=Homo sapiens OX=9606 GN=PI4KA PE=1 SV=4	19	35	52	35	236.7	0.936	0.628	1.735	1.675	2.46	1.204	0.652	0.594
B5ME19	Eukaryotic translation initiation factor 3 subunit C-like protein OS=Homo sapiens OX=9606 GN=EIF3CL PE=1 SV=1	26	20	52	20	105.4	0.436	0.738	0.27	0.327	0.305	0.284	0.654	2.106
Q99613	Eukaryotic translation initiation factor 3 subunit C OS=Homo sapiens OX=9606 GN=EIF3C PE=1 SV=1	26	20	52	20	105.3	0.436	0.738	0.27	0.327	0.305	0.284	0.654	2.106
P49257	Protein ERGIC-53 OS=Homo sapiens OX=9606 GN=LMAN1 PE=1 SV=2	40	15	52	15	57.5	3.046	1.803	0.942	1.132	1.058	1.035	1.044	1.002
P09874	Poly [ADP-ribose] polymerase 1 OS=Homo sapiens OX=9606 GN=PARP1 PE=1 SV=4	28	26	52	26	113	0.395	2.323	4.395	0.501	3.295	0.933	0.408	0.568
P49755	Transmembrane emp24 domain-containing protein 10 OS=Homo sapiens OX=9606 GN=TMED10 PE=1 SV=2	32	6	52	6	25	1.388	0.871	1.39	1.656	1.351	1.536	1.164	0.897
Q71UI9	Histone H2A.V OS=Homo sapiens OX=9606 GN=H2AZ2 PE=1 SV=3	31	4	51	2	13.5	0.812	2.329	2.764	0.113	3.947	1.294	0.54	1.008
Q99973	Telomerase protein component 1 OS=Homo sapiens OX=9606 GN=TEP1 PE=1 SV=2	19	37	51	37	290.3	0.341	0.503	0.399	0.347	0.616	0.756	0.597	0.935
O43143	Pre-mRNA-splicing factor ATP-dependent RNA helicase DHX15 OS=Homo sapiens OX=9606 GN=DHX15 PE=1 SV=2	31	21	51	20	90.9	0.298	0.848	0.438	0.374	0.917	0.994	0.738	1.151
P30040	Endoplasmic reticulum resident protein 29 OS=Homo sapiens OX=9606 GN=ERP29 PE=1 SV=4	46	10	51	10	29	1.917	1.241	1.432	1.331	0.676	0.63	1.042	0.692
O00571	ATP-dependent RNA helicase DDX3X OS=Homo sapiens OX=9606 GN=DDX3X PE=1 SV=3	36	21	51	5	73.2	0.739	1.697	0.398	0.656	0.451	0.362	1.146	0.968
A0A2R8Y619	Histone H2B type 2-E1 OS=Homo sapiens OX=9606 GN=H2BE1 PE=3 SV=1	20	3	51	1	13.5	0.894	2.959	3.116	0.221	5.79	2.503	0.768	1.11
Q9HD67	Unconventional myosin-X OS=Homo sapiens OX=9606 GN=MYO10 PE=1 SV=3	18	34	51	34	237.2	0.419	0.364	1.229	1.187	1.675	1.033	0.733	0.532
P0C0S5	Histone H2A.Z OS=Homo sapiens OX=9606 GN=H2AZ1 PE=1 SV=2	31	4	51	2	13.5	0.812	2.329	2.764	0.113	3.947	1.294	0.54	1.008
P53618	Coatomer subunit beta OS=Homo sapiens OX=9606 GN=COPB1 PE=1 SV=3	32	24	50	24	107.1	0.402	0.657	0.393	0.469	0.608	0.546	0.755	1.935
Q5SSJ5	Heterochromatin protein 1-binding protein 3 OS=Homo sapiens OX=9606 GN=HP1BP3 PE=1 SV=1	37	20	50	20	61.2	0.348	1.53	1.87	0.49	3.522	2.004	0.204	0.282
Q86VP6	Cullin-associated NEDD8-dissociated protein 1 OS=Homo sapiens OX=9606 GN=CAND1 PE=1 SV=2	29	32	50	31	136.3	0.65	0.575	0.412	0.558	0.654	0.563	0.648	1.693
P35606	Coatomer subunit beta' OS=Homo sapiens OX=9606 GN=COPB2 PE=1 SV=2	41	30	50	30	102.4	0.368	0.682	0.405	0.439	0.662	0.465	0.706	1.927
P11215	Integrin alpha-M OS=Homo sapiens OX=9606 GN=ITGAM PE=1 SV=2	29	27	50	25	127.1	0.284	0.231	0.116	0.147	0.18	0.207	2.331	1.289
P36776	Lon protease homolog, mitochondrial OS=Homo sapiens OX=9606 GN=LONP1 PE=1 SV=2	27	20	50	20	106.4	0.541	0.379	2.648	2.099	0.234	0.52	0.841	0.682
P55060	Exportin-2 OS=Homo sapiens OX=9606 GN=CSE1L PE=1 SV=3	28	26	50	26	110.3	0.533	0.942	0.293	0.292	0.457	0.391	1.433	1.503
O43795	Unconventional myosin-Ib OS=Homo sapiens OX=9606 GN=MYO1B PE=1 SV=3	29	32	50	32	131.9	0.735	0.685	0.691	0.994	0.969	0.952	0.891	0.878
P0C0L5	Complement C4-B OS=Homo sapiens OX=9606 GN=C4B PE=1 SV=2	25	35	50	2	192.6	1.217	0.718	0.263	0.314	0.347	0.352	1.855	1.41
P50454	Serpin H1 OS=Homo sapiens OX=9606 GN=SERPINH1 PE=1 SV=2	51	17	50	17	46.4	2.732	1.797	1.498	1.584	1.024	1.127	0.821	0.675
Q05639	Elongation factor 1-alpha 2 OS=Homo sapiens OX=9606 GN=EEF1A2 PE=1 SV=1	30	11	49	4	50.4	0.075	0.126	1.281	1.849	1.647	0.912	0.093	0.128
Q9HDC9	Adipocyte plasma membrane-associated protein OS=Homo sapiens OX=9606 GN=APMAP PE=1 SV=2	42	14	49	14	46.5	1.498	0.857	1.152	1.4	0.993	1.673	1.272	1.056
P62820	Ras-related protein Rab-1A OS=Homo sapiens OX=9606 GN=RAB1A PE=1 SV=3	56	10	49	5	22.7	1.732	0.868	1.312	1.57	1.252	0.863	1.125	0.966
O15523	ATP-dependent RNA helicase DDX3Y OS=Homo sapiens OX=9606 GN=DDX3Y PE=1 SV=2	34	20	49	4	73.1	0.552	1.229	0.396	0.728	0.406	0.687	1.232	1.006
Q9Y4W6	AFG3-like protein 2 OS=Homo sapiens OX=9606 GN=AFG3L2 PE=1 SV=2	33	25	49	25	88.5	0.717	0.461	3.475	3.1	0.176	0.49	0.732	0.635
P0C0L4	Complement C4-A OS=Homo sapiens OX=9606 GN=C4A PE=1 SV=2	24	35	49	2	192.7	0.641	0.476	1.321	0.915	0.662	1.631	1.489	1.21
Q16851	UTP--glucose-1-phosphate uridylyltransferase OS=Homo sapiens OX=9606 GN=UGP2 PE=1 SV=5	38	18	49	18	56.9	0.416	0.486	0.187	0.228	0.265	0.62	0.695	2.366
Q9Y265	RuvB-like 1 OS=Homo sapiens OX=9606 GN=RUVBL1 PE=1 SV=1	51	15	49	15	50.2	0.272	0.434	0.567	0.379	0.71	0.507	0.849	1.498
Q8WUM4	Programmed cell death 6-interacting protein OS=Homo sapiens OX=9606 GN=PDCD6IP PE=1 SV=1	36	29	49	29	96	1.02	1.023	0.765	1.012	0.982	0.715	1.49	1.021
P31930	Cytochrome b-c1 complex subunit 1, mitochondrial OS=Homo sapiens OX=9606 GN=UQCRC1 PE=1 SV=3	43	16	49	15	52.6	0.631	0.489	2.926	3.241	0.292	0.836	0.949	0.791
O95831	Apoptosis-inducing factor 1, mitochondrial OS=Homo sapiens OX=9606 GN=AIFM1 PE=1 SV=1	42	18	49	18	66.9	0.453	0.399	2.393	2.157	0.173	0.423	0.884	1.003
P62258	14-3-3 protein epsilon OS=Homo sapiens OX=9606 GN=YWHAE PE=1 SV=1	54	12	49	10	29.2	1.383	0.973	0.749	1.261	1.168	0.761	0.975	0.743
Q02878	60S ribosomal protein L6 OS=Homo sapiens OX=9606 GN=RPL6 PE=1 SV=3	38	12	49	12	32.7	0.711	1.756	0.606	0.45	1.469	0.887	0.308	0.201
Q02880	DNA topoisomerase 2-beta OS=Homo sapiens OX=9606 GN=TOP2B PE=1 SV=3	23	34	49	25	183.2	0.407	1.297	1.161	0.335	1.747	1.298	0.313	0.78
P16402	Histone H1.3 OS=Homo sapiens OX=9606 GN=H1-3 PE=1 SV=2	37	9	48	3	22.3	0.472	2.523	4.64	0.283	3.25	0.826	0.082	0.075
P36578	60S ribosomal protein L4 OS=Homo sapiens OX=9606 GN=RPL4 PE=1 SV=5	35	13	48	13	47.7	0.752	1.945	1.075	0.5	1.646	0.698	0.232	0.228
P02675	Fibrinogen beta chain OS=Homo sapiens OX=9606 GN=FGB PE=1 SV=2	49	17	48	17	55.9	0.294	0.438	0.207	0.214	0.287	1.111	0.681	2.605
P16070	CD44 antigen OS=Homo sapiens OX=9606 GN=CD44 PE=1 SV=3	16	10	48	10	81.5	1.169	0.552	2.076	2.311	3.276	1.782	0.708	0.507
P00338	L-lactate dehydrogenase A chain OS=Homo sapiens OX=9606 GN=LDHA PE=1 SV=2	30	10	48	9	36.7	1.173	1.069	0.267	0.497	0.362	0.392	1.261	1.262
P02671	Fibrinogen alpha chain OS=Homo sapiens OX=9606 GN=FGA PE=1 SV=2	28	21	48	21	94.9	0.373	0.583	0.251	0.316	0.446	1.223	0.715	2.316
P19367	Hexokinase-1 OS=Homo sapiens OX=9606 GN=HK1 PE=1 SV=3	30	27	48	24	102.4	0.506	0.698	0.438	0.685	0.383	0.419	1.539	1.063
P08237	ATP-dependent 6-phosphofructokinase, muscle type OS=Homo sapiens OX=9606 GN=PFKM PE=1 SV=2	38	23	48	20	85.1	0.503	0.53	0.345	0.414	0.308	0.289	1.549	1.125
Q9UQE7	Structural maintenance of chromosomes protein 3 OS=Homo sapiens OX=9606 GN=SMC3 PE=1 SV=2	32	32	48	32	141.5	0.467	1.097	0.673	0.484	1.291	1.093	0.341	0.798
Q9UKK3	Protein mono-ADP-ribosyltransferase PARP4 OS=Homo sapiens OX=9606 GN=PARP4 PE=1 SV=3	21	31	48	31	192.5	0.298	0.344	0.362	0.329	0.604	0.524	0.346	0.678
P04439	HLA class I histocompatibility antigen, A alpha chain OS=Homo sapiens OX=9606 GN=HLA-A PE=1 SV=2	43	12	48	8	40.8	2.491	1.703	1.028	1.317	1.492	1.183	1.019	0.755
P08195	4F2 cell-surface antigen heavy chain OS=Homo sapiens OX=9606 GN=SLC3A2 PE=1 SV=3	36	18	48	18	68	2.234	0.958	1.884	2.165	3.363	1.787	0.726	0.47
Q12931	Heat shock protein 75 kDa, mitochondrial OS=Homo sapiens OX=9606 GN=TRAP1 PE=1 SV=3	39	21	48	21	80.1	0.357	0.271	2.61	2.015	0.264	0.309	1.025	0.839
Q99798	Aconitate hydratase, mitochondrial OS=Homo sapiens OX=9606 GN=ACO2 PE=1 SV=2	41	24	48	24	85.4	0.402	0.253	2.98	1.86	0.259	0.518	0.67	0.594
P23526	Adenosylhomocysteinase OS=Homo sapiens OX=9606 GN=AHCY PE=1 SV=4	40	16	48	16	47.7	0.43	0.407	0.348	0.56	0.275	0.235	0.534	0.563
Q00325	Phosphate carrier protein, mitochondrial OS=Homo sapiens OX=9606 GN=SLC25A3 PE=1 SV=2	27	10	47	10	40.1	0.974	0.512	2.524	2.873	0.27	0.896	0.975	0.892
Q9Y315	Deoxyribose-phosphate aldolase OS=Homo sapiens OX=9606 GN=DERA PE=1 SV=2	65	16	47	16	35.2	0.957	0.7	0.756	0.772	1.404	1.04	0.567	0.972
P43304	Glycerol-3-phosphate dehydrogenase, mitochondrial OS=Homo sapiens OX=9606 GN=GPD2 PE=1 SV=3	49	30	47	30	80.8	2.375	1.379	1.582	1.883	0.259	0.677	1.142	0.968
O60486	Plexin-C1 OS=Homo sapiens OX=9606 GN=PLXNC1 PE=1 SV=1	20	28	47	26	175.6	0.725	0.423	2.235	2.569	3.017	1.569	0.637	0.44
Q16531	DNA damage-binding protein 1 OS=Homo sapiens OX=9606 GN=DDB1 PE=1 SV=1	32	31	47	31	126.9	0.404	0.482	0.835	0.475	1.095	1.327	0.532	0.699
P0DOX6	Immunoglobulin mu heavy chain OS=Homo sapiens OX=9606 PE=1 SV=2	29	14	47	14	63.4	2.365	2.863	0.229	0.148	0.358	0.347	1.436	1.115
P04275	von Willebrand factor OS=Homo sapiens OX=9606 GN=VWF PE=1 SV=4	16	38	47	38	309.1	0.26	0.367	0.223	0.342	0.759	3.691	0.5	2.155
O94905	Erlin-2 OS=Homo sapiens OX=9606 GN=ERLIN2 PE=1 SV=1	48	14	47	11	37.8	1.479	0.969	1.797	2.27	1.097	1.899	1.034	0.764
Q07020	60S ribosomal protein L18 OS=Homo sapiens OX=9606 GN=RPL18 PE=1 SV=2	42	7	47	7	21.6	0.857	1.678	0.552	0.578	1.239	0.945	0.307	0.307
O60313	Dynamin-like 120 kDa protein, mitochondrial OS=Homo sapiens OX=9606 GN=OPA1 PE=1 SV=3	28	24	47	24	111.6	0.652	0.494	1.745	1.79	0.319	0.731	1.325	1.138
P35232	Prohibitin OS=Homo sapiens OX=9606 GN=PHB PE=1 SV=1	45	12	47	12	29.8	0.813	0.505	2.438	2.819	0.3	0.76	0.96	0.875
P62244	40S ribosomal protein S15a OS=Homo sapiens OX=9606 GN=RPS15A PE=1 SV=2	69	9	46	9	14.8	0.85	1.109	0.651	0.562	1.153	0.761	0.588	0.611
Q6PGP7	Tetratricopeptide repeat protein 37 OS=Homo sapiens OX=9606 GN=TTC37 PE=1 SV=1	21	28	46	28	175.4	0.462	0.865	0.495	0.448	0.731	0.478	0.96	1.372
P17858	ATP-dependent 6-phosphofructokinase, liver type OS=Homo sapiens OX=9606 GN=PFKL PE=1 SV=6	37	23	46	17	85	0.397	0.406	0.525	0.604	1.224	0.599	1.454	1.244
P55809	Succinyl-CoA:3-ketoacid coenzyme A transferase 1, mitochondrial OS=Homo sapiens OX=9606 GN=OXCT1 PE=1 SV=1	38	16	46	16	56.1	0.385	0.213	4.129	2.687	0.367	0.453	0.158	0.125
Q7L576	Cytoplasmic FMR1-interacting protein 1 OS=Homo sapiens OX=9606 GN=CYFIP1 PE=1 SV=1	25	28	46	18	145.1	0.761	0.9	0.78	0.773	1.459	1.199	0.575	0.834
P69905	Hemoglobin subunit alpha OS=Homo sapiens OX=9606 GN=HBA1 PE=1 SV=2	54	5	46	5	15.2	0.974	1.167	0.341	0.758	2.396	2.355	0.587	0.902
P55268	Laminin subunit beta-2 OS=Homo sapiens OX=9606 GN=LAMB2 PE=1 SV=2	21	31	46	31	195.9	0.43	0.391	0.869	0.972	1.024	1.551	0.779	0.693
Q02809	Procollagen-lysine,2-oxoglutarate 5-dioxygenase 1 OS=Homo sapiens OX=9606 GN=PLOD1 PE=1 SV=2	35	21	46	21	83.5	2.358	1.479	0.767	0.938	0.538	0.585	1.269	0.92
O43242	26S proteasome non-ATPase regulatory subunit 3 OS=Homo sapiens OX=9606 GN=PSMD3 PE=1 SV=2	48	25	46	25	60.9	0.471	0.423	0.553	0.552	0.541	0.374	0.596	1.605
Q99523	Sortilin OS=Homo sapiens OX=9606 GN=SORT1 PE=1 SV=3	23	15	46	15	92	1.956	1.13	1.612	1.839	2.175	1.572	0.847	0.725
P33527	Multidrug resistance-associated protein 1 OS=Homo sapiens OX=9606 GN=ABCC1 PE=1 SV=3	22	25	46	25	171.5	1.299	0.657	1.443	1.772	2.426	1.792	1.067	0.726
P07099	Epoxide hydrolase 1 OS=Homo sapiens OX=9606 GN=EPHX1 PE=1 SV=1	40	15	46	15	52.9	1.742	1.106	0.767	1.012	1.032	1.845	1.117	1.09
Q14690	Protein RRP5 homolog OS=Homo sapiens OX=9606 GN=PDCD11 PE=1 SV=3	21	34	46	34	208.6	0.276	1.615	1.21	0.394	1.97	1.55	0.276	0.738
P02452	Collagen alpha-1(I) chain OS=Homo sapiens OX=9606 GN=COL1A1 PE=1 SV=5	26	29	46	29	138.9	2.957	2.878	0.276	0.357	1.269	16.159	0.191	0.173
Q01518	Adenylyl cyclase-associated protein 1 OS=Homo sapiens OX=9606 GN=CAP1 PE=1 SV=5	41	17	45	16	51.9	2.212	1.867	0.473	0.757	0.649	0.718	1.097	0.98
P61247	40S ribosomal protein S3a OS=Homo sapiens OX=9606 GN=RPS3A PE=1 SV=2	52	14	45	14	29.9	1.044	1.125	0.765	0.743	1.303	0.583	0.637	0.583
O75131	Copine-3 OS=Homo sapiens OX=9606 GN=CPNE3 PE=1 SV=1	28	14	45	13	60.1	0.215	0.25	0.542	0.628	0.521	0.265	0.592	0.472
P41252	Isoleucine--tRNA ligase, cytoplasmic OS=Homo sapiens OX=9606 GN=IARS1 PE=1 SV=2	26	29	45	29	144.4	0.615	0.883	0.561	0.656	0.747	0.585	0.997	1.45
P11940	Polyadenylate-binding protein 1 OS=Homo sapiens OX=9606 GN=PABPC1 PE=1 SV=2	28	17	45	13	70.6	0.478	0.593	0.43	0.5	0.449	0.421	0.729	0.618
Q96CW1	AP-2 complex subunit mu OS=Homo sapiens OX=9606 GN=AP2M1 PE=1 SV=2	49	19	45	19	49.6	0.593	1.317	0.425	0.511	1.191	1.401	0.458	0.468
Q14643	Inositol 1,4,5-trisphosphate receptor type 1 OS=Homo sapiens OX=9606 GN=ITPR1 PE=1 SV=3	14	35	45	24	313.7	1.404	1.037	0.733	0.763	0.635	0.776	1.391	1.413
P17844	Probable ATP-dependent RNA helicase DDX5 OS=Homo sapiens OX=9606 GN=DDX5 PE=1 SV=1	34	20	45	13	69.1	0.281	2.498	0.357	0.684	0.659	0.54	1.027	0.878
Q9HBR0	Putative sodium-coupled neutral amino acid transporter 10 OS=Homo sapiens OX=9606 GN=SLC38A10 PE=1 SV=2	33	28	45	28	119.7	1.464	1.026	1.556	1.682	1.919	1.75	0.946	0.831
P48643	T-complex protein 1 subunit epsilon OS=Homo sapiens OX=9606 GN=CCT5 PE=1 SV=1	36	20	45	20	59.6	0.427	0.47	0.327	0.389	0.36	0.324	0.758	2.237
Q13459	Unconventional myosin-IXb OS=Homo sapiens OX=9606 GN=MYO9B PE=1 SV=3	19	36	44	35	243.2	1.382	1.471	0.472	0.382	0.807	0.579	1.316	1.118
P01031	Complement C5 OS=Homo sapiens OX=9606 GN=C5 PE=1 SV=4	18	31	44	31	188.2	0.426	0.396	0.176	0.203	0.22	0.337	1.434	1.745
Q9Y6D6	Brefeldin A-inhibited guanine nucleotide-exchange protein 1 OS=Homo sapiens OX=9606 GN=ARFGEF1 PE=1 SV=2	18	33	44	21	208.6	0.312	0.365	1.086	1.142	1.524	0.718	0.714	0.913
P46063	ATP-dependent DNA helicase Q1 OS=Homo sapiens OX=9606 GN=RECQL PE=1 SV=3	44	23	44	23	73.4	0.269	0.589	1.538	0.198	0.266	0.272	0.982	1.979
P18124	60S ribosomal protein L7 OS=Homo sapiens OX=9606 GN=RPL7 PE=1 SV=1	44	11	44	11	29.2	0.671	1.627	0.52	0.462	1.401	1.158	0.339	0.411
P30050	60S ribosomal protein L12 OS=Homo sapiens OX=9606 GN=RPL12 PE=1 SV=1	63	8	44	8	17.8	0.639	0.578	0.548	0.559	0.858	0.435	0.261	0.261
Q7L2E3	ATP-dependent RNA helicase DHX30 OS=Homo sapiens OX=9606 GN=DHX30 PE=1 SV=1	28	29	44	29	133.9	0.701	1.405	0.894	0.771	0.941	0.791	0.822	0.79
P07686	Beta-hexosaminidase subunit beta OS=Homo sapiens OX=9606 GN=HEXB PE=1 SV=3	35	18	44	18	63.1	3.453	1.723	1.144	1.34	1.249	0.8	0.827	0.455
P62873	Guanine nucleotide-binding protein G(I)/G(S)/G(T) subunit beta-1 OS=Homo sapiens OX=9606 GN=GNB1 PE=1 SV=3	53	12	44	6	37.4	1.927	0.862	1.958	2.218	2.35	1.494	1.008	0.645
O43493	Trans-Golgi network integral membrane protein 2 OS=Homo sapiens OX=9606 GN=TGOLN2 PE=1 SV=4	40	15	43	15	45.9	3.144	1.461	1.074	1.217	2.279	1.684	0.805	0.738
P43121	Cell surface glycoprotein MUC18 OS=Homo sapiens OX=9606 GN=MCAM PE=1 SV=2	33	17	43	17	71.6	1.073	0.438	1.135	1.324	2.766	1.83	1.173	0.893
P07195	L-lactate dehydrogenase B chain OS=Homo sapiens OX=9606 GN=LDHB PE=1 SV=2	33	10	43	9	36.6	0.765	0.724	0.499	0.888	0.515	0.438	0.92	0.866
Q02818	Nucleobindin-1 OS=Homo sapiens OX=9606 GN=NUCB1 PE=1 SV=4	46	17	43	17	53.8	1.758	1.35	1.31	1.376	2.341	2.314	0.885	0.632
P13796	Plastin-2 OS=Homo sapiens OX=9606 GN=LCP1 PE=1 SV=6	40	20	43	16	70.2	1.408	1.48	0.182	0.33	0.263	0.374	1.046	1.771
Q9H583	HEAT repeat-containing protein 1 OS=Homo sapiens OX=9606 GN=HEATR1 PE=1 SV=3	16	30	43	30	242.2	0.554	0.925	0.603	0.535	1.141	1.237	0.39	1.131
O43149	Zinc finger ZZ-type and EF-hand domain-containing protein 1 OS=Homo sapiens OX=9606 GN=ZZEF1 PE=1 SV=6	12	32	43	32	330.9	0.428	0.507	0.466	0.528	0.644	0.797	0.539	1.407
P08575	Receptor-type tyrosine-protein phosphatase C OS=Homo sapiens OX=9606 GN=PTPRC PE=1 SV=3	22	23	43	23	147.4	1.542	1.39	0.402	0.586	0.632	0.763	1.676	1.074
Q9P2E9	Ribosome-binding protein 1 OS=Homo sapiens OX=9606 GN=RRBP1 PE=1 SV=5	41	34	43	33	152.4	0.775	0.902	1.797	2.188	0.755	1.028	0.87	0.92
P31040	Succinate dehydrogenase [ubiquinone] flavoprotein subunit, mitochondrial OS=Homo sapiens OX=9606 GN=SDHA PE=1 SV=2	43	19	43	19	72.6	0.618	0.306	2.723	2.538	0.271	0.577	1.093	0.823
Q92841	Probable ATP-dependent RNA helicase DDX17 OS=Homo sapiens OX=9606 GN=DDX17 PE=1 SV=2	29	19	43	12	80.2	0.28	1.704	0.384	0.541	0.697	0.635	1.114	1.026
P50851	Lipopolysaccharide-responsive and beige-like anchor protein OS=Homo sapiens OX=9606 GN=LRBA PE=1 SV=4	13	34	43	32	318.9	0.587	0.603	0.673	0.591	0.872	0.481	1.001	1.142
P20020	Plasma membrane calcium-transporting ATPase 1 OS=Homo sapiens OX=9606 GN=ATP2B1 PE=1 SV=4	23	23	43	9	134.6	2.378	1.096	1.461	1.779	2.728	1.456	0.827	0.596
P46977	Dolichyl-diphosphooligosaccharide--protein glycosyltransferase subunit STT3A OS=Homo sapiens OX=9606 GN=STT3A PE=1 SV=2	24	18	43	16	80.5	1.975	1.287	1.518	1.973	0.634	1.154	1.116	0.841
Q8WXH0	Nesprin-2 OS=Homo sapiens OX=9606 GN=SYNE2 PE=1 SV=3	7	37	43	37	795.9	1.116	2.412	0.542	0.533	0.547	0.853	1.138	1.324
P62937	Peptidyl-prolyl cis-trans isomerase A OS=Homo sapiens OX=9606 GN=PPIA PE=1 SV=2	61	9	43	9	18	1.328	1.701	0.441	0.783	0.539	0.375	1.345	0.863
P49588	Alanine--tRNA ligase, cytoplasmic OS=Homo sapiens OX=9606 GN=AARS1 PE=1 SV=2	35	28	42	28	106.7	1.013	0.866	0.38	0.617	0.539	0.445	1.803	1.232
Q00839	Heterogeneous nuclear ribonucleoprotein U OS=Homo sapiens OX=9606 GN=HNRNPU PE=1 SV=6	21	17	42	17	90.5	0.209	2.727	1.233	0.58	1.708	0.773	0.411	0.736
P21359	Neurofibromin OS=Homo sapiens OX=9606 GN=NF1 PE=1 SV=2	13	34	42	34	319.2	0.349	0.35	1.076	1.017	1.916	0.857	0.752	0.987
P54920	Alpha-soluble NSF attachment protein OS=Homo sapiens OX=9606 GN=NAPA PE=1 SV=3	57	13	42	12	33.2	0.634	0.486	1.443	2.1	0.742	0.584	1.105	0.983
P07942	Laminin subunit beta-1 OS=Homo sapiens OX=9606 GN=LAMB1 PE=1 SV=2	21	32	42	32	197.9	1.464	1.406	0.463	0.515	0.546	0.975	0.94	0.915
P08473	Neprilysin OS=Homo sapiens OX=9606 GN=MME PE=1 SV=2	31	22	42	22	85.5	1.121	0.502	0.089	0.119	0.186	0.247	2.007	1.25
Q9NVI7	ATPase family AAA domain-containing protein 3A OS=Homo sapiens OX=9606 GN=ATAD3A PE=1 SV=2	36	19	42	6	71.3	0.991	0.618	3.095	3.462	0.189	0.607	0.793	0.69
P28838	Cytosol aminopeptidase OS=Homo sapiens OX=9606 GN=LAP3 PE=1 SV=3	40	19	42	19	56.1	0.868	0.916	0.966	0.906	0.326	0.365	0.89	0.553
P50995	Annexin A11 OS=Homo sapiens OX=9606 GN=ANXA11 PE=1 SV=1	29	14	42	14	54.4	0.533	0.658	0.922	0.939	0.838	0.469	0.967	0.624
P60842	Eukaryotic initiation factor 4A-I OS=Homo sapiens OX=9606 GN=EIF4A1 PE=1 SV=1	37	13	42	5	46.1	0.72	0.89	0.266	0.285	0.413	0.286	1.783	1.413
O75367	Core histone macro-H2A.1 OS=Homo sapiens OX=9606 GN=MACROH2A1 PE=1 SV=4	47	13	42	11	39.6	0.253	1.271	4.487	0.193	9.121	3.463	0.13	0.194
Q58FF7	Putative heat shock protein HSP 90-beta-3 OS=Homo sapiens OX=9606 GN=HSP90AB3P PE=5 SV=1	17	10	42	6	68.3	0.617	0.71	0.232	0.401	0.304	0.201	1.936	1.584
Q14344	Guanine nucleotide-binding protein subunit alpha-13 OS=Homo sapiens OX=9606 GN=GNA13 PE=1 SV=2	49	16	42	15	44	0.972	0.574	2.041	2.283	3.145	1.688	0.842	0.582
P45880	Voltage-dependent anion-selective channel protein 2 OS=Homo sapiens OX=9606 GN=VDAC2 PE=1 SV=2	45	10	42	10	31.5	1.416	0.845	2.015	2.423	0.37	0.971	1.05	0.898
Q9UHN6	Cell surface hyaluronidase OS=Homo sapiens OX=9606 GN=CEMIP2 PE=1 SV=1	26	33	42	33	154.3	1.242	0.705	0.396	0.461	0.434	0.464	1.705	1.267
P46459	Vesicle-fusing ATPase OS=Homo sapiens OX=9606 GN=NSF PE=1 SV=3	39	26	42	25	82.5	0.469	0.508	0.615	0.654	0.746	0.424	1.581	1.121
Q9H3U1	Protein unc-45 homolog A OS=Homo sapiens OX=9606 GN=UNC45A PE=1 SV=1	32	28	41	28	103	0.876	1.362	0.386	0.476	0.403	0.348	1.662	1.345
P12235	ADP/ATP translocase 1 OS=Homo sapiens OX=9606 GN=SLC25A4 PE=1 SV=4	35	11	41	3	33	0.748	0.36	2.139	2.502	0.332	0.737	0.83	0.987
O95071	E3 ubiquitin-protein ligase UBR5 OS=Homo sapiens OX=9606 GN=UBR5 PE=1 SV=2	14	29	41	29	309.2	0.268	0.566	0.434	0.385	0.896	1.429	0.354	1.224
Q9GZR7	ATP-dependent RNA helicase DDX24 OS=Homo sapiens OX=9606 GN=DDX24 PE=1 SV=1	26	20	41	20	96.3	0.22	1.345	0.682	0.548	2.069	2.08	0.179	0.338
Q14683	Structural maintenance of chromosomes protein 1A OS=Homo sapiens OX=9606 GN=SMC1A PE=1 SV=2	23	26	41	26	143.1	0.393	1.147	0.646	0.5	1.052	1.224	0.353	0.863
Q04637	Eukaryotic translation initiation factor 4 gamma 1 OS=Homo sapiens OX=9606 GN=EIF4G1 PE=1 SV=4	15	21	41	16	175.4	1.531	2.571	0.4	0.551	0.556	0.549	1.3	0.974
P13674	Prolyl 4-hydroxylase subunit alpha-1 OS=Homo sapiens OX=9606 GN=P4HA1 PE=1 SV=2	32	14	41	14	61	2.491	1.511	1.273	1.466	0.678	0.745	0.875	0.817
P10253	Lysosomal alpha-glucosidase OS=Homo sapiens OX=9606 GN=GAA PE=1 SV=4	24	15	41	15	105.3	0.34	0.256	1.621	1.799	2.292	1.52	1.166	0.696
Q9UQ80	Proliferation-associated protein 2G4 OS=Homo sapiens OX=9606 GN=PA2G4 PE=1 SV=3	52	17	41	17	43.8	0.398	0.4	0.354	0.781	0.286	0.333	1.23	1.09
P60660	Myosin light polypeptide 6 OS=Homo sapiens OX=9606 GN=MYL6 PE=1 SV=2	66	8	41	6	16.9	0.571	0.389	0.398	0.813	0.294	0.49	0.717	1.253
Q8TEM1	Nuclear pore membrane glycoprotein 210 OS=Homo sapiens OX=9606 GN=NUP210 PE=1 SV=3	18	26	41	26	205	0.48	0.382	2.007	1.597	1.333	2.184	1.204	0.909
P07737	Profilin-1 OS=Homo sapiens OX=9606 GN=PFN1 PE=1 SV=2	58	7	41	7	15	1.207	1.291	0.236	0.456	0.338	0.312	1.568	1.045
O00468	Agrin OS=Homo sapiens OX=9606 GN=AGRN PE=1 SV=6	23	32	41	32	217.2	1.16	0.907	1.068	1.15	0.996	1.067	0.732	0.734
P07602	Prosaposin OS=Homo sapiens OX=9606 GN=PSAP PE=1 SV=2	26	13	41	13	58.1	3.533	1.725	1.511	2.18	1.734	0.952	1.43	0.875
Q04656	Copper-transporting ATPase 1 OS=Homo sapiens OX=9606 GN=ATP7A PE=1 SV=4	20	24	41	22	163.3	0.559	0.335	0.374	0.413	0.623	0.47	1.965	1.537
P51148	Ras-related protein Rab-5C OS=Homo sapiens OX=9606 GN=RAB5C PE=1 SV=2	59	9	41	6	23.5	1.225	0.982	0.875	1.341	0.958	0.95	1.349	1.322
P61019	Ras-related protein Rab-2A OS=Homo sapiens OX=9606 GN=RAB2A PE=1 SV=1	69	12	41	6	23.5	0.254	0.304	1.936	2.384	1.373	1.076	0.666	0.671
Q9Y2X3	Nucleolar protein 58 OS=Homo sapiens OX=9606 GN=NOP58 PE=1 SV=1	46	18	41	18	59.5	0.246	0.56	0.674	0.622	1.578	1.313	0.208	0.443
P54136	Arginine--tRNA ligase, cytoplasmic OS=Homo sapiens OX=9606 GN=RARS1 PE=1 SV=2	41	24	40	24	75.3	0.607	1.095	0.241	0.352	0.313	0.332	1.134	1.863
P32004	Neural cell adhesion molecule L1 OS=Homo sapiens OX=9606 GN=L1CAM PE=1 SV=2	26	26	40	26	139.9	0.29	0.19	0.329	0.387	0.456	0.426	2.066	1.693
O00116	Alkyldihydroxyacetonephosphate synthase, peroxisomal OS=Homo sapiens OX=9606 GN=AGPS PE=1 SV=1	44	20	40	20	72.9	1.668	1.529	1.113	1.462	0.297	0.465	1.414	1.029
Q9UIQ6	Leucyl-cystinyl aminopeptidase OS=Homo sapiens OX=9606 GN=LNPEP PE=1 SV=3	21	18	40	18	117.3	1.279	0.706	0.547	0.69	0.748	0.687	1.467	1.173
P42224	Signal transducer and activator of transcription 1-alpha/beta OS=Homo sapiens OX=9606 GN=STAT1 PE=1 SV=2	40	24	40	24	87.3	2.144	5.778	0.205	0.25	0.332	0.385	1.12	0.848
Q8IVF2	Protein AHNAK2 OS=Homo sapiens OX=9606 GN=AHNAK2 PE=1 SV=2	17	33	40	33	616.2	0.913	0.752	2.263	3.313	3.033	2.156	0.405	0.352
P33121	Long-chain-fatty-acid--CoA ligase 1 OS=Homo sapiens OX=9606 GN=ACSL1 PE=1 SV=1	39	23	40	22	77.9	0.81	0.61	1.438	1.833	1.309	2.154	0.688	0.785
P55786	Puromycin-sensitive aminopeptidase OS=Homo sapiens OX=9606 GN=NPEPPS PE=1 SV=2	31	24	40	24	103.2	0.867	0.817	0.768	0.976	0.587	0.433	0.944	1.215
P04083	Annexin A1 OS=Homo sapiens OX=9606 GN=ANXA1 PE=1 SV=2	44	12	40	12	38.7	1.051	1.471	0.142	0.223	0.356	0.441	1.723	1.02
O60716	Catenin delta-1 OS=Homo sapiens OX=9606 GN=CTNND1 PE=1 SV=1	33	22	40	22	108.1	1.242	0.672	1.541	1.656	3.479	1.442	1.08	0.747
P17987	T-complex protein 1 subunit alpha OS=Homo sapiens OX=9606 GN=TCP1 PE=1 SV=1	31	15	40	15	60.3	0.435	0.521	0.348	0.397	0.381	0.357	0.776	2.36
P14868	Aspartate--tRNA ligase, cytoplasmic OS=Homo sapiens OX=9606 GN=DARS1 PE=1 SV=2	50	23	40	23	57.1	0.447	0.71	0.318	0.437	0.31	0.248	1.234	2.159
P06396	Gelsolin OS=Homo sapiens OX=9606 GN=GSN PE=1 SV=1	33	19	40	19	85.6	0.803	0.785	0.429	0.564	0.411	0.525	1.061	1.336
P01859	Immunoglobulin heavy constant gamma 2 OS=Homo sapiens OX=9606 GN=IGHG2 PE=1 SV=2	38	10	40	4	35.9	1.828	2.751	0.362	0.464	0.557	1.07	1.072	0.711
Q92900	Regulator of nonsense transcripts 1 OS=Homo sapiens OX=9606 GN=UPF1 PE=1 SV=2	30	25	40	25	124.3	0.457	0.59	0.65	0.543	1.366	0.717	0.731	0.666
P35998	26S proteasome regulatory subunit 7 OS=Homo sapiens OX=9606 GN=PSMC2 PE=1 SV=3	54	20	40	20	48.6	0.456	0.439	0.346	0.429	0.473	0.294	0.808	1.429
Q9P2J5	Leucine--tRNA ligase, cytoplasmic OS=Homo sapiens OX=9606 GN=LARS1 PE=1 SV=2	25	26	40	26	134.4	0.513	0.69	0.547	0.571	0.655	0.418	1.346	1.267
O95714	E3 ubiquitin-protein ligase HERC2 OS=Homo sapiens OX=9606 GN=HERC2 PE=1 SV=2	9	37	40	37	526.9	0.507	0.819	0.695	0.651	0.968	0.825	0.694	1.297
O95573	Long-chain-fatty-acid--CoA ligase 3 OS=Homo sapiens OX=9606 GN=ACSL3 PE=1 SV=3	36	19	40	17	80.4	1.073	1.448	0.547	0.634	0.486	0.601	1.357	1.612
Q9UIW2	Plexin-A1 OS=Homo sapiens OX=9606 GN=PLXNA1 PE=1 SV=3	19	32	39	23	210.9	3.122	1.565	0.836	0.895	1.254	0.766	1.331	0.884
Q9NSE4	Isoleucine--tRNA ligase, mitochondrial OS=Homo sapiens OX=9606 GN=IARS2 PE=1 SV=2	23	20	39	20	113.7	1.157	0.858	2.345	1.832	0.416	0.628	0.808	0.691
Q14152	Eukaryotic translation initiation factor 3 subunit A OS=Homo sapiens OX=9606 GN=EIF3A PE=1 SV=1	16	23	39	23	166.5	0.447	0.719	0.34	0.397	0.432	0.432	0.537	2.065
Q969V3	Nicalin OS=Homo sapiens OX=9606 GN=NCLN PE=1 SV=2	27	13	39	13	62.9	1.912	1.278	2.271	2.726	0.993	1.552	0.828	0.522
P42345	Serine/threonine-protein kinase mTOR OS=Homo sapiens OX=9606 GN=MTOR PE=1 SV=1	16	32	39	32	288.7	1.189	1.014	0.755	0.807	1.004	0.61	1.033	1.07
Q6NUM9	All-trans-retinol 13,14-reductase OS=Homo sapiens OX=9606 GN=RETSAT PE=1 SV=2	36	20	39	20	66.8	0.581	0.555	1.122	1.352	0.999	1.449	1.42	1.184
P46781	40S ribosomal protein S9 OS=Homo sapiens OX=9606 GN=RPS9 PE=1 SV=3	50	11	39	11	22.6	0.537	1.932	0.535	0.489	1.365	0.791	0.409	0.392
P02042	Hemoglobin subunit delta OS=Homo sapiens OX=9606 GN=HBD PE=1 SV=2	76	9	39	4	16	1.037	1.275	0.264	0.527	1.594	1.579	0.811	1.53
P62280	40S ribosomal protein S11 OS=Homo sapiens OX=9606 GN=RPS11 PE=1 SV=3	50	8	39	8	18.4	0.554	1.653	0.867	0.607	1.665	0.807	0.4	0.433
P05067	Amyloid-beta precursor protein OS=Homo sapiens OX=9606 GN=APP PE=1 SV=3	31	21	39	20	86.9	0.451	0.254	3.22	3.473	3.655	2.862	0.182	0.145
Q00341	Vigilin OS=Homo sapiens OX=9606 GN=HDLBP PE=1 SV=2	27	28	39	28	141.4	1.238	2.866	0.348	0.468	0.387	0.442	1.633	0.988
P24821	Tenascin OS=Homo sapiens OX=9606 GN=TNC PE=1 SV=3	18	30	39	30	240.7	0.489	1.03	0.184	0.183	0.466	1.28	1.198	2.012
O43390	Heterogeneous nuclear ribonucleoprotein R OS=Homo sapiens OX=9606 GN=HNRNPR PE=1 SV=1	33	18	39	12	70.9	0.183	1.346	0.736	0.448	1.454	0.676	0.493	0.445
P54289	Voltage-dependent calcium channel subunit alpha-2/delta-1 OS=Homo sapiens OX=9606 GN=CACNA2D1 PE=1 SV=3	28	25	39	25	124.5	0.671	0.507	0.625	0.764	1.002	1.418	1.836	1.104
P62424	60S ribosomal protein L7a OS=Homo sapiens OX=9606 GN=RPL7A PE=1 SV=2	36	9	39	9	30	0.412	2.151	0.545	0.523	1.482	0.845	0.399	0.344
O75054	Immunoglobulin superfamily member 3 OS=Homo sapiens OX=9606 GN=IGSF3 PE=2 SV=3	25	22	39	22	135.1	2.063	0.949	1.119	1.302	1.785	0.945	1.259	0.877
Q01813	ATP-dependent 6-phosphofructokinase, platelet type OS=Homo sapiens OX=9606 GN=PFKP PE=1 SV=2	31	20	39	15	85.5	0.423	0.511	0.396	0.486	0.421	0.435	1.522	1.251
A0AVT1	Ubiquitin-like modifier-activating enzyme 6 OS=Homo sapiens OX=9606 GN=UBA6 PE=1 SV=1	25	23	38	23	117.9	0.595	0.964	0.3	0.346	0.363	0.313	1.636	1.542
Q9HD20	Manganese-transporting ATPase 13A1 OS=Homo sapiens OX=9606 GN=ATP13A1 PE=1 SV=2	25	26	38	26	132.9	2.059	0.879	1.509	2.031	0.963	1.059	1.021	0.821
P33176	Kinesin-1 heavy chain OS=Homo sapiens OX=9606 GN=KIF5B PE=1 SV=1	31	26	38	21	109.6	0.754	0.81	0.722	1.095	0.994	0.732	1.058	1.432
P29401	Transketolase OS=Homo sapiens OX=9606 GN=TKT PE=1 SV=3	41	19	38	19	67.8	0.58	0.637	0.247	0.552	0.264	0.281	0.893	0.756
P01008	Antithrombin-III OS=Homo sapiens OX=9606 GN=SERPINC1 PE=1 SV=1	39	15	38	15	52.6	0.437	0.333	0.133	0.182	0.258	0.262	1.912	1.402
Q9Y3I0	RNA-splicing ligase RtcB homolog OS=Homo sapiens OX=9606 GN=RTCB PE=1 SV=1	38	15	38	15	55.2	0.32	0.861	0.423	0.562	0.707	0.784	0.883	1.045
O94804	Serine/threonine-protein kinase 10 OS=Homo sapiens OX=9606 GN=STK10 PE=1 SV=1	25	21	38	19	112.1	1.232	1.043	1.641	1.423	2.323	0.699	0.815	0.615
Q9Y2A7	Nck-associated protein 1 OS=Homo sapiens OX=9606 GN=NCKAP1 PE=1 SV=1	27	27	38	27	128.7	0.819	0.825	0.827	0.791	1.586	1.136	0.47	0.958
Q10471	Polypeptide N-acetylgalactosaminyltransferase 2 OS=Homo sapiens OX=9606 GN=GALNT2 PE=1 SV=1	38	19	38	18	64.7	3.785	1.825	0.82	0.971	1.204	1.187	0.824	0.98
P22314	Ubiquitin-like modifier-activating enzyme 1 OS=Homo sapiens OX=9606 GN=UBA1 PE=1 SV=3	24	20	38	20	117.8	0.549	0.996	0.295	0.539	0.333	0.349	1.357	1.484
A2RRP1	Neuroblastoma-amplified sequence OS=Homo sapiens OX=9606 GN=NBAS PE=1 SV=2	14	29	38	29	268.4	0.648	0.802	1.018	1.175	0.749	0.929	1.17	1.329
P04899	Guanine nucleotide-binding protein G(i) subunit alpha-2 OS=Homo sapiens OX=9606 GN=GNAI2 PE=1 SV=3	43	11	38	8	40.4	2.486	1.323	0.787	1.065	1.538	1.243	1.327	0.824
Q8TBX8	Phosphatidylinositol 5-phosphate 4-kinase type-2 gamma OS=Homo sapiens OX=9606 GN=PIP4K2C PE=1 SV=3	30	11	38	11	47.3	0.79	1.046	0.487	0.472	0.784	0.499	1.346	0.896
Q02218	2-oxoglutarate dehydrogenase, mitochondrial OS=Homo sapiens OX=9606 GN=OGDH PE=1 SV=3	28	22	38	17	115.9	0.51	0.388	2.775	2.388	0.289	0.528	0.777	0.754
Q9UIA9	Exportin-7 OS=Homo sapiens OX=9606 GN=XPO7 PE=1 SV=3	25	25	38	25	123.8	0.499	0.623	0.397	0.435	0.561	0.614	0.979	1.615
Q12906	Interleukin enhancer-binding factor 3 OS=Homo sapiens OX=9606 GN=ILF3 PE=1 SV=3	24	18	38	16	95.3	0.218	0.265	0.474	0.498	0.466	0.34	0.38	0.74
Q5JRX3	Presequence protease, mitochondrial OS=Homo sapiens OX=9606 GN=PITRM1 PE=1 SV=3	32	27	38	27	117.3	0.382	0.275	3.535	2.509	0.306	0.393	0.505	0.411
P42858	Huntingtin OS=Homo sapiens OX=9606 GN=HTT PE=1 SV=2	12	32	38	32	347.4	0.623	0.655	0.462	0.479	0.56	0.449	1.2	1.541
O75390	Citrate synthase, mitochondrial OS=Homo sapiens OX=9606 GN=CS PE=1 SV=2	36	14	38	14	51.7	0.473	0.451	2.21	1.683	0.28	0.607	0.745	0.919
Q13510	Acid ceramidase OS=Homo sapiens OX=9606 GN=ASAH1 PE=1 SV=5	32	12	38	12	44.6	1.085	0.609	1.042	1.346	1.344	0.964	0.972	0.721
P61313	60S ribosomal protein L15 OS=Homo sapiens OX=9606 GN=RPL15 PE=1 SV=2	37	7	37	7	24.1	0.449	1.875	0.485	0.546	1.195	0.929	0.551	0.385
P50281	Matrix metalloproteinase-14 OS=Homo sapiens OX=9606 GN=MMP14 PE=1 SV=3	28	15	37	14	65.9	2.798	1.429	0.724	0.923	1.216	0.919	1.2	0.897
P63010	AP-2 complex subunit beta OS=Homo sapiens OX=9606 GN=AP2B1 PE=1 SV=1	23	21	37	10	104.5	0.733	1.09	0.468	0.52	1.296	1.073	0.586	0.686
O15031	Plexin-B2 OS=Homo sapiens OX=9606 GN=PLXNB2 PE=1 SV=3	19	26	37	25	205	1.026	0.696	1.094	1.297	1.928	1.268	1.34	1.019
O14950	Myosin regulatory light chain 12B OS=Homo sapiens OX=9606 GN=MYL12B PE=1 SV=2	52	7	37	3	19.8	0.572	0.371	0.564	0.9	0.403	0.346	0.668	1.179
Q14008	Cytoskeleton-associated protein 5 OS=Homo sapiens OX=9606 GN=CKAP5 PE=1 SV=3	15	27	37	27	225.4	0.956	1.107	1.322	1.041	0.829	0.599	1.151	1.152
P40121	Macrophage-capping protein OS=Homo sapiens OX=9606 GN=CAPG PE=1 SV=2	40	10	37	10	38.5	0.235	0.349	0.052	0.06	0.075	0.133	2.237	1.916
P24752	Acetyl-CoA acetyltransferase, mitochondrial OS=Homo sapiens OX=9606 GN=ACAT1 PE=1 SV=1	40	13	37	13	45.2	0.403	0.286	3	2.086	0.309	0.509	0.834	0.604
O96008	Mitochondrial import receptor subunit TOM40 homolog OS=Homo sapiens OX=9606 GN=TOMM40 PE=1 SV=1	44	9	37	9	37.9	0.937	0.598	2.18	2.481	0.365	0.763	1.049	0.909
P22087	rRNA 2'-O-methyltransferase fibrillarin OS=Homo sapiens OX=9606 GN=FBL PE=1 SV=2	40	10	37	9	33.8	0.299	0.683	0.689	0.669	1.264	0.778	0.207	0.433
P01860	Immunoglobulin heavy constant gamma 3 OS=Homo sapiens OX=9606 GN=IGHG3 PE=1 SV=2	38	11	37	4	41.3	3.048	4.13	0.461	0.4	0.655	1.068	0.913	0.718
P62888	60S ribosomal protein L30 OS=Homo sapiens OX=9606 GN=RPL30 PE=1 SV=2	51	5	37	5	12.8	0.325	1.164	0.512	0.479	1.248	0.878	0.439	0.358
P19105	Myosin regulatory light chain 12A OS=Homo sapiens OX=9606 GN=MYL12A PE=1 SV=2	52	7	37	3	19.8	0.572	0.371	0.564	0.9	0.403	0.346	0.668	1.179
Q8N766	ER membrane protein complex subunit 1 OS=Homo sapiens OX=9606 GN=EMC1 PE=1 SV=1	26	20	36	20	111.7	2.631	1.653	1.211	1.483	0.709	1.018	1.157	0.897
Q9H0U4	Ras-related protein Rab-1B OS=Homo sapiens OX=9606 GN=RAB1B PE=1 SV=1	60	10	36	5	22.2	1.696	1.036	1.495	1.878	1.115	0.745	1.066	0.753
Q8IZ83	Aldehyde dehydrogenase family 16 member A1 OS=Homo sapiens OX=9606 GN=ALDH16A1 PE=1 SV=2	22	13	36	13	85.1	0.408	0.446	0.834	0.887	0.457	0.652	0.568	1.117
O00410	Importin-5 OS=Homo sapiens OX=9606 GN=IPO5 PE=1 SV=4	27	23	36	21	123.6	0.598	0.878	0.528	0.687	0.57	0.681	0.707	1.473
P04792	Heat shock protein beta-1 OS=Homo sapiens OX=9606 GN=HSPB1 PE=1 SV=2	61	10	36	10	22.8	0.399	0.415	0.188	0.333	0.292	0.297	2.12	1.273
Q8N3C0	Activating signal cointegrator 1 complex subunit 3 OS=Homo sapiens OX=9606 GN=ASCC3 PE=1 SV=3	15	28	36	28	251.3	0.516	1.144	0.569	0.46	1.151	0.851	0.762	1.173
P30038	Delta-1-pyrroline-5-carboxylate dehydrogenase, mitochondrial OS=Homo sapiens OX=9606 GN=ALDH4A1 PE=1 SV=3	33	16	36	16	61.7	0.322	0.203	3.553	2.222	0.189	0.584	0.856	0.659
P17931	Galectin-3 OS=Homo sapiens OX=9606 GN=LGALS3 PE=1 SV=5	41	9	36	9	26.1	0.358	0.48	0.211	0.263	0.18	0.213	2.045	1.583
Q96N67	Dedicator of cytokinesis protein 7 OS=Homo sapiens OX=9606 GN=DOCK7 PE=1 SV=4	18	32	36	28	242.4	0.685	0.912	0.576	0.546	0.722	0.578	1.052	1.427
P18621	60S ribosomal protein L17 OS=Homo sapiens OX=9606 GN=RPL17 PE=1 SV=3	45	7	36	7	21.4	0.498	2.114	0.8	0.566	1.97	0.871	0.366	0.321
Q5JRA6	Transport and Golgi organization protein 1 homolog OS=Homo sapiens OX=9606 GN=MIA3 PE=1 SV=1	18	28	36	28	213.6	1.865	1.503	1.318	1.618	0.754	0.883	1.023	1.187
P62879	Guanine nucleotide-binding protein G(I)/G(S)/G(T) subunit beta-2 OS=Homo sapiens OX=9606 GN=GNB2 PE=1 SV=3	36	10	36	2	37.3	1.994	0.96	1.374	1.832	1.956	1.473	1.027	0.744
Q14315	Filamin-C OS=Homo sapiens OX=9606 GN=FLNC PE=1 SV=3	12	27	36	17	290.8	0.58	0.605	1.495	1.928	2.084	2.924	0.253	0.226
P02749	Beta-2-glycoprotein 1 OS=Homo sapiens OX=9606 GN=APOH PE=1 SV=3	39	9	36	9	38.3	0.25	0.135	0.373	0.54	0.337	0.404	2.305	1.193
P61586	Transforming protein RhoA OS=Homo sapiens OX=9606 GN=RHOA PE=1 SV=1	37	6	35	2	21.8	0.952	0.657	1.431	2.018	1.033	1.198	0.874	0.899
P07858	Cathepsin B OS=Homo sapiens OX=9606 GN=CTSB PE=1 SV=3	25	6	35	6	37.8	1.475	1.062	0.91	1.109	1.612	0.965	1.494	0.829
O75153	Clustered mitochondria protein homolog OS=Homo sapiens OX=9606 GN=CLUH PE=1 SV=2	26	27	35	27	146.6	0.417	0.515	0.636	0.815	0.938	0.564	0.927	1.215
P0CG38	POTE ankyrin domain family member I OS=Homo sapiens OX=9606 GN=POTEI PE=3 SV=1	5	5	35	1	121.2	0.485	0.691	0.415	0.372	0.934	0.461	1.411	1.247
P20073	Annexin A7 OS=Homo sapiens OX=9606 GN=ANXA7 PE=1 SV=3	32	14	35	14	52.7	0.941	1.167	0.506	0.698	0.803	0.549	1.427	1.003
P05388	60S acidic ribosomal protein P0 OS=Homo sapiens OX=9606 GN=RPLP0 PE=1 SV=1	35	10	35	10	34.3	0.717	0.524	0.379	0.438	0.696	0.389	0.249	0.349
Q14240	Eukaryotic initiation factor 4A-II OS=Homo sapiens OX=9606 GN=EIF4A2 PE=1 SV=2	27	10	35	2	46.4	1.569	1.317	0.319	0.774	0.487	0.311	0.955	0.927
Q9UGP8	Translocation protein SEC63 homolog OS=Homo sapiens OX=9606 GN=SEC63 PE=1 SV=2	29	18	35	18	87.9	1.809	1.186	1.87	2.282	1.032	1.454	0.993	0.751
Q8NE71	ATP-binding cassette sub-family F member 1 OS=Homo sapiens OX=9606 GN=ABCF1 PE=1 SV=2	26	17	35	16	95.9	0.438	0.619	0.388	0.39	0.532	0.353	1.564	1.581
Q02543	60S ribosomal protein L18a OS=Homo sapiens OX=9606 GN=RPL18A PE=1 SV=2	39	7	35	7	20.7	1.197	1.572	0.483	0.504	1.279	1.007	0.379	0.335
O14617	AP-3 complex subunit delta-1 OS=Homo sapiens OX=9606 GN=AP3D1 PE=1 SV=1	21	21	35	21	130.1	0.741	0.826	0.632	0.665	0.786	0.645	1.002	0.952
Q96I99	Succinate--CoA ligase [GDP-forming] subunit beta, mitochondrial OS=Homo sapiens OX=9606 GN=SUCLG2 PE=1 SV=2	43	18	35	18	46.5	0.506	0.352	2.868	1.841	0.267	0.343	0.763	0.492
P02679	Fibrinogen gamma chain OS=Homo sapiens OX=9606 GN=FGG PE=1 SV=3	35	13	35	13	51.5	0.284	0.543	0.2	0.204	0.299	1.134	0.706	2.76
P02647	Apolipoprotein A-I OS=Homo sapiens OX=9606 GN=APOA1 PE=1 SV=1	46	12	35	12	30.8	0.587	0.476	0.121	0.19	0.348	0.337	1.726	1.786
P15144	Aminopeptidase N OS=Homo sapiens OX=9606 GN=ANPEP PE=1 SV=4	24	20	35	20	109.5	1.498	1.007	0.329	0.442	1.461	2.318	1.586	0.99
P11413	Glucose-6-phosphate 1-dehydrogenase OS=Homo sapiens OX=9606 GN=G6PD PE=1 SV=4	41	18	35	18	59.2	0.619	0.617	0.273	0.309	0.329	0.347	1.76	1.354
Q02790	Peptidyl-prolyl cis-trans isomerase FKBP4 OS=Homo sapiens OX=9606 GN=FKBP4 PE=1 SV=3	49	18	35	18	51.8	0.499	0.696	0.37	0.67	0.34	0.312	1.512	1.445
P61604	10 kDa heat shock protein, mitochondrial OS=Homo sapiens OX=9606 GN=HSPE1 PE=1 SV=2	63	7	34	7	10.9	1.055	0.602	2.632	1.905	0.144	0.278	0.642	0.452
Q13620	Cullin-4B OS=Homo sapiens OX=9606 GN=CUL4B PE=1 SV=4	24	24	34	17	103.9	0.24	0.375	0.438	0.314	0.693	0.683	0.475	1.611
O94973	AP-2 complex subunit alpha-2 OS=Homo sapiens OX=9606 GN=AP2A2 PE=1 SV=2	21	17	34	10	103.9	0.778	1.047	0.471	0.488	1.24	1.098	0.454	0.536
P39656	Dolichyl-diphosphooligosaccharide--protein glycosyltransferase 48 kDa subunit OS=Homo sapiens OX=9606 GN=DDOST PE=1 SV=4	19	8	34	8	50.8	2.03	1.242	1.46	1.953	0.927	1.338	0.987	0.791
Q9BS26	Endoplasmic reticulum resident protein 44 OS=Homo sapiens OX=9606 GN=ERP44 PE=1 SV=1	37	12	34	12	46.9	2.339	1.373	1.326	1.425	1.38	1.377	0.918	0.675
P62906	60S ribosomal protein L10a OS=Homo sapiens OX=9606 GN=RPL10A PE=1 SV=2	36	7	34	7	24.8	0.467	0.851	0.525	0.488	1.323	0.663	0.18	0.196
P04003	C4b-binding protein alpha chain OS=Homo sapiens OX=9606 GN=C4BPA PE=1 SV=2	23	11	34	11	67	1.181	0.511	0.342	0.216	0.437	0.624	1.7	0.993
P08603	Complement factor H OS=Homo sapiens OX=9606 GN=CFH PE=1 SV=4	26	25	34	23	139	0.52	0.861	0.315	0.264	0.541	0.585	1.756	1.363
P01876	Immunoglobulin heavy constant alpha 1 OS=Homo sapiens OX=9606 GN=IGHA1 PE=1 SV=2	41	11	34	7	37.6	0.492	0.514	0.165	0.211	0.232	0.441	1.925	1.392
P17980	26S proteasome regulatory subunit 6A OS=Homo sapiens OX=9606 GN=PSMC3 PE=1 SV=3	43	15	34	15	49.2	0.493	0.451	0.457	0.47	0.503	0.297	0.935	1.603
O00567	Nucleolar protein 56 OS=Homo sapiens OX=9606 GN=NOP56 PE=1 SV=4	31	15	34	15	66	0.182	0.523	0.708	0.619	1.566	1.075	0.196	0.447
P07305	Histone H1.0 OS=Homo sapiens OX=9606 GN=H1-0 PE=1 SV=3	31	6	34	6	20.9	0.969	2.046	3.919	0.315	6.404	0.848	0.098	0.118
P07954	Fumarate hydratase, mitochondrial OS=Homo sapiens OX=9606 GN=FH PE=1 SV=3	52	17	34	17	54.6	0.761	0.581	2.486	1.694	0.488	0.455	0.908	0.656
Q9UBV2	Protein sel-1 homolog 1 OS=Homo sapiens OX=9606 GN=SEL1L PE=1 SV=3	33	17	34	17	88.7	1.463	0.975	1.522	1.685	0.997	1.375	1.334	0.868
P46939	Utrophin OS=Homo sapiens OX=9606 GN=UTRN PE=1 SV=2	10	31	34	31	394.2	2.358	2.083	0.877	1.03	1.919	1.762	0.984	0.789
P46777	60S ribosomal protein L5 OS=Homo sapiens OX=9606 GN=RPL5 PE=1 SV=3	34	9	34	9	34.3	0.542	0.793	0.34	0.459	0.976	0.96	0.59	0.701
Q9Y394	Dehydrogenase/reductase SDR family member 7 OS=Homo sapiens OX=9606 GN=DHRS7 PE=1 SV=1	30	9	34	9	38.3	0.934	0.7	1.212	1.451	0.976	1.402	1.258	1.126
P60228	Eukaryotic translation initiation factor 3 subunit E OS=Homo sapiens OX=9606 GN=EIF3E PE=1 SV=1	33	14	34	14	52.2	0.469	0.816	0.275	0.347	0.336	0.281	0.568	2.071
P25786	Proteasome subunit alpha type-1 OS=Homo sapiens OX=9606 GN=PSMA1 PE=1 SV=1	48	12	34	12	29.5	0.352	0.214	0.253	0.302	0.274	0.221	0.29	0.244
Q14203	Dynactin subunit 1 OS=Homo sapiens OX=9606 GN=DCTN1 PE=1 SV=3	29	29	34	29	141.6	1.193	1.46	0.626	0.84	0.777	0.883	1.353	1.196
P15586	N-acetylglucosamine-6-sulfatase OS=Homo sapiens OX=9606 GN=GNS PE=1 SV=3	23	11	34	11	62	1.06	0.629	1.479	1.554	1.722	1.046	1.053	0.628
Q92608	Dedicator of cytokinesis protein 2 OS=Homo sapiens OX=9606 GN=DOCK2 PE=1 SV=2	15	25	33	24	211.8	0.814	1.991	0.472	0.634	0.913	0.955	1.161	1.426
P98194	Calcium-transporting ATPase type 2C member 1 OS=Homo sapiens OX=9606 GN=ATP2C1 PE=1 SV=3	27	19	33	19	100.5	1.714	0.899	0.629	0.726	0.736	0.682	1.327	1.565
P01861	Immunoglobulin heavy constant gamma 4 OS=Homo sapiens OX=9606 GN=IGHG4 PE=1 SV=1	32	8	33	3	35.9	1.242	1.935	0.185	0.246	0.445	0.806	1.582	1.044
P55795	Heterogeneous nuclear ribonucleoprotein H2 OS=Homo sapiens OX=9606 GN=HNRNPH2 PE=1 SV=1	42	12	33	8	49.2	0.845	3.991	0.329	0.267	0.602	0.444	1.26	1.075
P13798	Acylamino-acid-releasing enzyme OS=Homo sapiens OX=9606 GN=APEH PE=1 SV=4	33	20	33	20	81.2	0.568	0.444	0.375	0.528	0.307	0.282	0.871	0.67
P62829	60S ribosomal protein L23 OS=Homo sapiens OX=9606 GN=RPL23 PE=1 SV=1	35	5	33	5	14.9	0.357	1.376	0.823	0.698	1.485	0.713	0.459	0.489
P61981	14-3-3 protein gamma OS=Homo sapiens OX=9606 GN=YWHAG PE=1 SV=2	35	9	33	5	28.3	1.466	1.098	0.427	0.749	0.656	0.595	1.545	0.896
Q13724	Mannosyl-oligosaccharide glucosidase OS=Homo sapiens OX=9606 GN=MOGS PE=1 SV=5	31	21	33	21	91.9	1.46	0.98	1.536	1.797	0.809	1.193	1.195	0.909
Q9UIG0	Tyrosine-protein kinase BAZ1B OS=Homo sapiens OX=9606 GN=BAZ1B PE=1 SV=2	17	23	33	23	170.8	0.533	3.42	1.436	0.287	2.33	1.578	0.281	0.538
Q15436	Protein transport protein Sec23A OS=Homo sapiens OX=9606 GN=SEC23A PE=1 SV=2	30	18	33	16	86.1	0.612	0.877	0.317	0.304	0.47	0.446	1.389	1.748
O00507	Probable ubiquitin carboxyl-terminal hydrolase FAF-Y OS=Homo sapiens OX=9606 GN=USP9Y PE=2 SV=2	9	23	33	2	290.9	0.863	1.246	0.75	0.889	1.564	0.816	0.584	0.69
P00739	Haptoglobin-related protein OS=Homo sapiens OX=9606 GN=HPR PE=2 SV=2	49	14	33	5	39	1.527	1.583	0.08	0.089	0.227	0.252	1.388	1.59
P35573	Glycogen debranching enzyme OS=Homo sapiens OX=9606 GN=AGL PE=1 SV=3	18	24	33	24	174.7	0.755	1.018	0.569	0.615	0.568	0.58	1.157	1.33
Q8NBQ5	Estradiol 17-beta-dehydrogenase 11 OS=Homo sapiens OX=9606 GN=HSD17B11 PE=1 SV=3	43	12	33	12	32.9	1.294	0.909	0.919	1.328	0.921	1.384	1.265	1.095
P25205	DNA replication licensing factor MCM3 OS=Homo sapiens OX=9606 GN=MCM3 PE=1 SV=3	26	17	33	17	90.9	1.214	1.173	0.254	0.234	0.432	0.395	1.241	1.463
O00154	Cytosolic acyl coenzyme A thioester hydrolase OS=Homo sapiens OX=9606 GN=ACOT7 PE=1 SV=3	41	12	33	12	41.8	1.027	0.827	1.738	1.371	0.138	0.365	1.153	0.956
A5YKK6	CCR4-NOT transcription complex subunit 1 OS=Homo sapiens OX=9606 GN=CNOT1 PE=1 SV=2	14	29	33	29	266.8	0.724	1.012	0.512	0.463	0.816	0.836	1.023	1.42
P61160	Actin-related protein 2 OS=Homo sapiens OX=9606 GN=ACTR2 PE=1 SV=1	23	7	33	7	44.7	1.052	1.01	0.31	0.442	0.344	0.371	0.979	1.249
Q06210	Glutamine--fructose-6-phosphate aminotransferase [isomerizing] 1 OS=Homo sapiens OX=9606 GN=GFPT1 PE=1 SV=3	36	20	33	17	78.8	0.689	0.658	0.258	0.323	0.401	0.314	1.611	1.731
P27348	14-3-3 protein theta OS=Homo sapiens OX=9606 GN=YWHAQ PE=1 SV=1	50	10	33	6	27.7	1.325	1.157	0.517	0.9	0.984	0.632	1.116	0.964
Q16555	Dihydropyrimidinase-related protein 2 OS=Homo sapiens OX=9606 GN=DPYSL2 PE=1 SV=1	49	19	33	16	62.3	1.248	1.303	0.323	0.556	0.663	0.894	1.054	0.884
O60264	SWI/SNF-related matrix-associated actin-dependent regulator of chromatin subfamily A member 5 OS=Homo sapiens OX=9606 GN=SMARCA5 PE=1 SV=1	22	22	33	16	121.8	0.785	3.076	0.878	0.32	1.389	0.993	0.496	0.979
P63244	Receptor of activated protein C kinase 1 OS=Homo sapiens OX=9606 GN=RACK1 PE=1 SV=3	58	13	33	13	35.1	0.519	0.414	0.368	0.395	0.345	0.345	1.231	1.305
P20742	Pregnancy zone protein OS=Homo sapiens OX=9606 GN=PZP PE=1 SV=4	6	8	33	2	163.8	0.33	0.253	0.28	0.293	0.258	0.306	1.741	2.109
Q9NQC3	Reticulon-4 OS=Homo sapiens OX=9606 GN=RTN4 PE=1 SV=2	11	8	33	8	129.9	1.13	0.792	0.793	1.01	1.279	1.806	1.264	1.43
O60832	H/ACA ribonucleoprotein complex subunit DKC1 OS=Homo sapiens OX=9606 GN=DKC1 PE=1 SV=3	34	15	33	15	57.6	0.467	0.982	0.462	0.419	1.065	0.791	0.642	0.528
Q5JTZ9	Alanine--tRNA ligase, mitochondrial OS=Homo sapiens OX=9606 GN=AARS2 PE=1 SV=1	27	23	33	22	107.3	0.569	0.393	1.756	1.328	0.192	0.389	1.371	1.142
P35268	60S ribosomal protein L22 OS=Homo sapiens OX=9606 GN=RPL22 PE=1 SV=2	30	3	33	3	14.8	0.527	0.595	0.509	0.497	0.712	0.321	0.515	0.354
O15118	NPC intracellular cholesterol transporter 1 OS=Homo sapiens OX=9606 GN=NPC1 PE=1 SV=2	10	12	33	12	142.1	2.948	1.371	0.688	0.942	0.664	0.534	1.53	0.979
Q03701	CCAAT/enhancer-binding protein zeta OS=Homo sapiens OX=9606 GN=CEBPZ PE=1 SV=3	20	18	33	18	120.9	0.374	1.018	0.553	0.489	1.601	2.051	0.309	0.608
Q9UJS0	Calcium-binding mitochondrial carrier protein Aralar2 OS=Homo sapiens OX=9606 GN=SLC25A13 PE=1 SV=2	28	16	33	12	74.1	1.319	0.817	2.132	2.443	0.227	0.634	1.015	0.981
P61158	Actin-related protein 3 OS=Homo sapiens OX=9606 GN=ACTR3 PE=1 SV=3	39	14	32	12	47.3	1.082	0.99	0.357	0.525	0.356	0.381	0.779	1.174
O94919	Endonuclease domain-containing 1 protein OS=Homo sapiens OX=9606 GN=ENDOD1 PE=1 SV=2	35	13	32	13	55	1.692	1.138	1.502	1.848	2.328	3.12	0.636	0.615
Q9Y6D5	Brefeldin A-inhibited guanine nucleotide-exchange protein 2 OS=Homo sapiens OX=9606 GN=ARFGEF2 PE=1 SV=3	16	27	32	15	201.9	0.734	0.872	0.543	0.494	0.794	0.522	1.527	1.35
Q9H3S7	Tyrosine-protein phosphatase non-receptor type 23 OS=Homo sapiens OX=9606 GN=PTPN23 PE=1 SV=1	18	24	32	24	178.9	0.828	1.189	0.308	0.53	0.454	0.476	1.736	1.227
O94906	Pre-mRNA-processing factor 6 OS=Homo sapiens OX=9606 GN=PRPF6 PE=1 SV=1	22	22	32	22	106.9	0.627	2.427	0.835	0.38	1.413	1.052	0.482	1.207
P33897	ATP-binding cassette sub-family D member 1 OS=Homo sapiens OX=9606 GN=ABCD1 PE=1 SV=2	32	20	32	20	82.9	0.397	0.491	0.563	0.56	0.343	0.366	1.61	1.88
O43432	Eukaryotic translation initiation factor 4 gamma 3 OS=Homo sapiens OX=9606 GN=EIF4G3 PE=1 SV=2	12	18	32	12	176.5	1.103	2.491	0.391	0.35	0.717	0.472	1.544	1.119
O75110	Probable phospholipid-transporting ATPase IIA OS=Homo sapiens OX=9606 GN=ATP9A PE=1 SV=3	25	23	32	19	118.5	2.629	1.178	2.613	3.193	3.564	2.937	0.232	0.214
P21281	V-type proton ATPase subunit B, brain isoform OS=Homo sapiens OX=9606 GN=ATP6V1B2 PE=1 SV=3	36	14	32	14	56.5	0.736	0.608	0.702	0.765	0.54	0.476	1.243	1.187
P27816	Microtubule-associated protein 4 OS=Homo sapiens OX=9606 GN=MAP4 PE=1 SV=3	30	26	32	26	120.9	1.718	1.657	0.876	1.533	1.333	1.032	0.754	0.828
Q15363	Transmembrane emp24 domain-containing protein 2 OS=Homo sapiens OX=9606 GN=TMED2 PE=1 SV=1	24	5	32	5	22.7	1.494	0.947	1.352	1.818	1.437	1.778	1.107	0.909
Q9Y678	Coatomer subunit gamma-1 OS=Homo sapiens OX=9606 GN=COPG1 PE=1 SV=1	29	21	32	19	97.7	0.375	0.594	0.438	0.389	0.681	0.609	0.962	1.905
P04040	Catalase OS=Homo sapiens OX=9606 GN=CAT PE=1 SV=3	40	18	32	18	59.7	0.79	0.757	0.751	0.983	0.596	0.812	1.515	1.086
Q8IZL8	Proline-, glutamic acid- and leucine-rich protein 1 OS=Homo sapiens OX=9606 GN=PELP1 PE=1 SV=2	16	13	32	13	119.6	0.49	1.6	0.981	0.667	1.885	2.175	0.321	0.841
Q3SY69	Mitochondrial 10-formyltetrahydrofolate dehydrogenase OS=Homo sapiens OX=9606 GN=ALDH1L2 PE=1 SV=2	26	22	32	19	101.7	0.44	0.382	4.168	2.994	0.625	1.549	0.222	0.196
Q9Y3T9	Nucleolar complex protein 2 homolog OS=Homo sapiens OX=9606 GN=NOC2L PE=1 SV=4	18	13	32	13	84.9	0.375	1.244	0.624	0.51	1.703	2.076	0.344	0.596
P11117	Lysosomal acid phosphatase OS=Homo sapiens OX=9606 GN=ACP2 PE=1 SV=3	34	12	32	12	48.3	1.724	0.997	1.264	1.618	1.304	1.006	1.175	0.797
P09382	Galectin-1 OS=Homo sapiens OX=9606 GN=LGALS1 PE=1 SV=2	57	7	32	7	14.7	0.848	1.736	0.156	0.55	0.42	0.516	1.937	1.263
P28074	Proteasome subunit beta type-5 OS=Homo sapiens OX=9606 GN=PSMB5 PE=1 SV=3	47	9	32	9	28.5	0.301	0.128	0.249	0.283	0.291	0.191	0.258	0.199
P08311	Cathepsin G OS=Homo sapiens OX=9606 GN=CTSG PE=1 SV=2	40	7	32	7	28.8	0.069	0.112	0.039	0.052	0.096	0.434	2.185	1.694
P31946	14-3-3 protein beta/alpha OS=Homo sapiens OX=9606 GN=YWHAB PE=1 SV=3	41	9	32	4	28.1	1.348	1.309	0.343	0.599	0.575	0.519	1.414	0.953
P17643	5,6-dihydroxyindole-2-carboxylic acid oxidase OS=Homo sapiens OX=9606 GN=TYRP1 PE=1 SV=2	31	11	32	11	60.7	4.899	2.235	0.576	0.965	0.53	0.62	1.11	0.839
P02533	Keratin, type I cytoskeletal 14 OS=Homo sapiens OX=9606 GN=KRT14 PE=1 SV=4	36	15	32	4	51.5	0.515	0.568	1.098	0.447	2.747	2.444	0.139	0.177
Q13618	Cullin-3 OS=Homo sapiens OX=9606 GN=CUL3 PE=1 SV=2	34	24	32	24	88.9	0.566	0.706	0.584	0.74	0.671	0.673	0.743	1.398
O00443	Phosphatidylinositol 4-phosphate 3-kinase C2 domain-containing subunit alpha OS=Homo sapiens OX=9606 GN=PIK3C2A PE=1 SV=2	14	21	31	21	190.6	0.527	0.826	1.063	0.85	1.497	1.035	0.711	0.662
O00232	26S proteasome non-ATPase regulatory subunit 12 OS=Homo sapiens OX=9606 GN=PSMD12 PE=1 SV=3	32	12	31	12	52.9	0.544	0.56	0.454	0.45	0.585	0.381	0.676	1.523
P83731	60S ribosomal protein L24 OS=Homo sapiens OX=9606 GN=RPL24 PE=1 SV=1	36	6	31	6	17.8	0.537	1.251	0.776	0.845	1.249	0.834	0.52	0.456
Q14974	Importin subunit beta-1 OS=Homo sapiens OX=9606 GN=KPNB1 PE=1 SV=2	19	14	31	14	97.1	0.895	1.175	0.389	0.523	0.54	0.513	1.151	1.568
Q9NZB2	Constitutive coactivator of PPAR-gamma-like protein 1 OS=Homo sapiens OX=9606 GN=FAM120A PE=1 SV=2	26	22	31	21	121.8	0.512	1.076	1.213	0.93	1.349	0.721	0.443	0.556
P04844	Dolichyl-diphosphooligosaccharide--protein glycosyltransferase subunit 2 OS=Homo sapiens OX=9606 GN=RPN2 PE=1 SV=3	21	10	31	10	69.2	2.23	1.356	1.518	1.985	0.823	1.234	1.02	0.794
P04004	Vitronectin OS=Homo sapiens OX=9606 GN=VTN PE=1 SV=1	19	8	31	8	54.3	0.516	0.688	0.257	0.301	0.392	0.492	1.91	1.416
P0CG39	POTE ankyrin domain family member J OS=Homo sapiens OX=9606 GN=POTEJ PE=3 SV=1	4	4	31	1	117.3	0.485	0.691	0.415	0.372	0.934	0.461	1.411	1.247
O14841	5-oxoprolinase OS=Homo sapiens OX=9606 GN=OPLAH PE=1 SV=3	21	20	31	20	137.4	0.192	0.185	0.894	1.195	0.896	0.5	0.377	0.449
O00560	Syntenin-1 OS=Homo sapiens OX=9606 GN=SDCBP PE=1 SV=1	46	7	31	7	32.4	1.047	0.512	1.662	2.366	1.772	1.132	0.821	0.521
Q9Y4F1	FERM, ARHGEF and pleckstrin domain-containing protein 1 OS=Homo sapiens OX=9606 GN=FARP1 PE=1 SV=1	27	20	31	20	118.6	0.969	0.738	2.048	2.184	3.486	1.486	0.299	0.29
Q93009	Ubiquitin carboxyl-terminal hydrolase 7 OS=Homo sapiens OX=9606 GN=USP7 PE=1 SV=2	18	17	31	17	128.2	0.413	1.247	0.416	0.453	0.641	0.608	0.948	1.488
Q9NP58	ATP-binding cassette sub-family B member 6, mitochondrial OS=Homo sapiens OX=9606 GN=ABCB6 PE=1 SV=1	29	17	31	17	93.8	1.207	0.614	2.708	3.55	2.99	2.396	0.42	0.323
Q8TCJ2	Dolichyl-diphosphooligosaccharide--protein glycosyltransferase subunit STT3B OS=Homo sapiens OX=9606 GN=STT3B PE=1 SV=1	17	15	31	13	93.6	1.988	1.21	1.447	1.825	0.847	1.24	1.091	0.839
Q13162	Peroxiredoxin-4 OS=Homo sapiens OX=9606 GN=PRDX4 PE=1 SV=1	37	8	31	6	30.5	1.391	0.793	1.093	1.368	0.697	0.868	1.126	0.934
O94915	Protein furry homolog-like OS=Homo sapiens OX=9606 GN=FRYL PE=1 SV=2	9	25	31	25	339.4	0.469	0.5	0.689	0.551	0.897	0.499	0.85	1.324
Q15477	Helicase SKI2W OS=Homo sapiens OX=9606 GN=SKIV2L PE=1 SV=3	24	22	31	22	137.7	0.469	0.98	0.512	0.504	0.839	0.498	1.191	1.205
Q9H223	EH domain-containing protein 4 OS=Homo sapiens OX=9606 GN=EHD4 PE=1 SV=1	37	17	31	15	61.1	2.251	1.533	1.192	1.371	1.765	0.958	0.971	0.74
Q14108	Lysosome membrane protein 2 OS=Homo sapiens OX=9606 GN=SCARB2 PE=1 SV=2	19	9	31	9	54.3	2.302	1.183	1.107	1.521	1.725	1.39	1.135	0.783
O60568	Multifunctional procollagen lysine hydroxylase and glycosyltransferase LH3 OS=Homo sapiens OX=9606 GN=PLOD3 PE=1 SV=1	25	16	31	16	84.7	3.729	2.265	1.052	1.248	0.59	0.605	0.94	0.701
P19823	Inter-alpha-trypsin inhibitor heavy chain H2 OS=Homo sapiens OX=9606 GN=ITIH2 PE=1 SV=2	20	16	31	16	106.4	0.485	0.831	0.299	0.288	0.34	0.457	1.341	1.988
P22307	Non-specific lipid-transfer protein OS=Homo sapiens OX=9606 GN=SCP2 PE=1 SV=2	28	13	31	13	59	1.052	1.366	1.735	1.719	0.406	0.483	0.996	0.791
P50416	Carnitine O-palmitoyltransferase 1, liver isoform OS=Homo sapiens OX=9606 GN=CPT1A PE=1 SV=2	22	15	31	15	88.3	0.859	0.729	1.669	2.093	0.775	1.618	1.131	0.921
P56192	Methionine--tRNA ligase, cytoplasmic OS=Homo sapiens OX=9606 GN=MARS1 PE=1 SV=2	22	17	31	17	101.1	0.432	0.583	0.383	0.457	0.482	0.405	1.389	1.755
Q96A65	Exocyst complex component 4 OS=Homo sapiens OX=9606 GN=EXOC4 PE=1 SV=1	26	20	31	20	110.4	0.943	0.932	0.571	0.577	0.866	0.575	1.234	1.629
Q96GQ5	RUS family member 1 OS=Homo sapiens OX=9606 GN=RUSF1 PE=1 SV=2	29	12	31	12	51	1.186	1.023	1.478	1.767	1.084	1.354	1.195	1.032
O15439	Multidrug resistance-associated protein 4 OS=Homo sapiens OX=9606 GN=ABCC4 PE=1 SV=3	17	21	31	20	149.4	0.937	0.612	2.28	2.974	3.751	3.058	0.421	0.575
Q8NHW5	60S acidic ribosomal protein P0-like OS=Homo sapiens OX=9606 GN=RPLP0P6 PE=5 SV=1	30	8	31	8	34.3	0.73	0.532	0.378	0.443	0.704	0.392	0.245	0.345
O00231	26S proteasome non-ATPase regulatory subunit 11 OS=Homo sapiens OX=9606 GN=PSMD11 PE=1 SV=3	36	14	30	14	47.4	0.613	0.648	0.522	0.522	0.562	0.367	0.742	1.636
Q15063	Periostin OS=Homo sapiens OX=9606 GN=POSTN PE=1 SV=2	25	17	30	17	93.3	0.927	1.427	0.26	0.25	0.529	1.02	1.003	1.496
Q10567	AP-1 complex subunit beta-1 OS=Homo sapiens OX=9606 GN=AP1B1 PE=1 SV=2	21	20	30	9	104.6	0.772	0.73	0.393	0.514	0.594	0.612	0.933	1.386
P06748	Nucleophosmin OS=Homo sapiens OX=9606 GN=NPM1 PE=1 SV=2	27	7	30	7	32.6	0.321	0.698	0.525	0.805	0.641	0.61	0.78	1.018
Q04917	14-3-3 protein eta OS=Homo sapiens OX=9606 GN=YWHAH PE=1 SV=4	51	12	30	9	28.2	1.454	1.446	0.475	0.836	0.816	0.737	1.278	0.884
P13797	Plastin-3 OS=Homo sapiens OX=9606 GN=PLS3 PE=1 SV=4	35	20	30	15	70.8	1.206	0.956	0.643	1.268	0.746	0.687	0.979	0.965
Q13488	V-type proton ATPase 116 kDa subunit a3 OS=Homo sapiens OX=9606 GN=TCIRG1 PE=1 SV=3	20	15	30	14	92.9	1.212	0.741	1.154	1.575	1.627	1.223	1.407	0.877
Q06830	Peroxiredoxin-1 OS=Homo sapiens OX=9606 GN=PRDX1 PE=1 SV=1	56	10	30	7	22.1	1.638	1.813	0.713	1.228	0.717	0.908	0.844	0.869
P05198	Eukaryotic translation initiation factor 2 subunit 1 OS=Homo sapiens OX=9606 GN=EIF2S1 PE=1 SV=3	38	12	30	12	36.1	0.524	0.713	0.472	0.383	0.373	0.277	0.791	1.109
O75592	E3 ubiquitin-protein ligase MYCBP2 OS=Homo sapiens OX=9606 GN=MYCBP2 PE=1 SV=4	7	27	30	27	513.3	0.545	0.996	0.791	0.668	1.679	0.887	0.51	0.809
Q08J23	RNA cytosine C(5)-methyltransferase NSUN2 OS=Homo sapiens OX=9606 GN=NSUN2 PE=1 SV=2	33	22	30	22	86.4	0.655	2.415	0.594	0.442	0.897	0.541	0.771	1.469
Q92499	ATP-dependent RNA helicase DDX1 OS=Homo sapiens OX=9606 GN=DDX1 PE=1 SV=2	34	20	30	20	82.4	0.445	0.846	0.401	0.595	0.606	0.568	1.059	1.047
O00160	Unconventional myosin-If OS=Homo sapiens OX=9606 GN=MYO1F PE=1 SV=3	23	23	30	19	124.8	0.421	0.718	0.286	0.349	0.388	0.419	1.509	1.643
P04062	Lysosomal acid glucosylceramidase OS=Homo sapiens OX=9606 GN=GBA PE=1 SV=3	27	13	30	13	59.7	2.033	1.106	1.133	1.328	1.331	0.934	1.342	0.816
P50570	Dynamin-2 OS=Homo sapiens OX=9606 GN=DNM2 PE=1 SV=2	21	16	30	10	98	0.6	0.616	0.296	0.465	0.409	0.411	1.572	1.41
O60506	Heterogeneous nuclear ribonucleoprotein Q OS=Homo sapiens OX=9606 GN=SYNCRIP PE=1 SV=2	32	16	30	10	69.6	0.549	1.586	0.66	0.611	1.127	0.571	0.827	0.688
P51149	Ras-related protein Rab-7a OS=Homo sapiens OX=9606 GN=RAB7A PE=1 SV=1	47	9	30	9	23.5	1.041	0.912	0.498	0.845	0.552	0.587	1.652	1.067
P41091	Eukaryotic translation initiation factor 2 subunit 3 OS=Homo sapiens OX=9606 GN=EIF2S3 PE=1 SV=3	43	16	30	16	51.1	0.484	0.806	0.461	0.418	0.767	0.459	0.673	0.934
P05362	Intercellular adhesion molecule 1 OS=Homo sapiens OX=9606 GN=ICAM1 PE=1 SV=2	33	13	30	13	57.8	3.068	1.524	1.038	1.279	1.662	1.203	1.138	0.743
Q14999	Cullin-7 OS=Homo sapiens OX=9606 GN=CUL7 PE=1 SV=2	16	22	30	19	191	0.328	0.44	0.64	0.669	1.134	0.584	1.182	1.494
P09622	Dihydrolipoyl dehydrogenase, mitochondrial OS=Homo sapiens OX=9606 GN=DLD PE=1 SV=2	27	12	30	12	54.1	0.504	0.446	2.651	2.14	0.182	0.389	0.63	0.52
Q32P28	Prolyl 3-hydroxylase 1 OS=Homo sapiens OX=9606 GN=P3H1 PE=1 SV=2	27	17	30	16	83.3	2.619	1.686	1.283	1.439	0.943	0.968	0.937	0.766
Q9BZE4	Nucleolar GTP-binding protein 1 OS=Homo sapiens OX=9606 GN=GTPBP4 PE=1 SV=3	25	15	30	15	73.9	0.353	1.219	0.708	0.466	1.84	1.722	0.261	0.529
P54709	Sodium/potassium-transporting ATPase subunit beta-3 OS=Homo sapiens OX=9606 GN=ATP1B3 PE=1 SV=1	45	10	30	10	31.5	1.204	0.554	1.521	1.961	2.435	1.567	1.055	0.676
O95602	DNA-directed RNA polymerase I subunit RPA1 OS=Homo sapiens OX=9606 GN=POLR1A PE=1 SV=2	14	22	30	21	194.7	0.581	0.866	0.524	0.376	0.929	0.805	0.625	1.353
Q9NVP1	ATP-dependent RNA helicase DDX18 OS=Homo sapiens OX=9606 GN=DDX18 PE=1 SV=2	33	18	30	18	75.4	0.499	1.42	0.565	0.486	1.428	1.861	0.28	0.504
P36871	Phosphoglucomutase-1 OS=Homo sapiens OX=9606 GN=PGM1 PE=1 SV=3	40	19	30	19	61.4	1.018	1.043	0.219	0.322	0.356	0.341	1.795	1.34
Q9Y277	Voltage-dependent anion-selective channel protein 3 OS=Homo sapiens OX=9606 GN=VDAC3 PE=1 SV=1	46	10	30	10	30.6	2.205	1.474	1.837	2.065	0.373	0.9	1.029	0.853
P60174	Triosephosphate isomerase OS=Homo sapiens OX=9606 GN=TPI1 PE=1 SV=3	47	12	30	12	30.8	0.767	0.878	0.488	1.127	0.531	0.461	1.436	0.957
P61353	60S ribosomal protein L27 OS=Homo sapiens OX=9606 GN=RPL27 PE=1 SV=2	41	5	30	5	15.8	0.626	1.356	0.506	0.492	1.383	0.758	0.405	0.25
Q14146	Unhealthy ribosome biogenesis protein 2 homolog OS=Homo sapiens OX=9606 GN=URB2 PE=1 SV=2	15	22	30	22	170.4	0.23	0.534	0.759	0.769	1.87	2.054	0.178	0.507
Q70UQ0	Inhibitor of nuclear factor kappa-B kinase-interacting protein OS=Homo sapiens OX=9606 GN=IKBIP PE=1 SV=1	43	16	30	16	39.3	1.126	0.74	0.761	1.039	0.306	0.584	1.758	1.241
Q99536	Synaptic vesicle membrane protein VAT-1 homolog OS=Homo sapiens OX=9606 GN=VAT1 PE=1 SV=2	37	10	30	10	41.9	0.689	0.551	0.764	1.832	0.874	0.737	1.157	1.288
P62333	26S proteasome regulatory subunit 10B OS=Homo sapiens OX=9606 GN=PSMC6 PE=1 SV=1	49	15	30	15	44.1	0.423	0.468	0.41	0.374	0.592	0.379	1.148	1.635
P36543	V-type proton ATPase subunit E 1 OS=Homo sapiens OX=9606 GN=ATP6V1E1 PE=1 SV=1	38	7	30	7	26.1	0.675	0.574	0.936	1.058	0.532	0.387	1.176	1.312
Q13576	Ras GTPase-activating-like protein IQGAP2 OS=Homo sapiens OX=9606 GN=IQGAP2 PE=1 SV=4	16	20	30	18	180.5	0.925	1.596	0.517	0.689	0.697	0.704	1.371	1.062
Q99698	Lysosomal-trafficking regulator OS=Homo sapiens OX=9606 GN=LYST PE=1 SV=3	10	28	30	28	428.9	0.989	0.96	0.517	0.554	0.766	0.614	1.266	1.284
Q15084	Protein disulfide-isomerase A6 OS=Homo sapiens OX=9606 GN=PDIA6 PE=1 SV=1	33	11	30	11	48.1	2.109	1.319	1.023	1.11	0.724	0.663	1.148	0.929
Q96A33	Coiled-coil domain-containing protein 47 OS=Homo sapiens OX=9606 GN=CCDC47 PE=1 SV=1	31	12	30	12	55.8	1.311	0.978	1.302	1.602	0.745	0.866	1.216	1.013
Q9BXJ9	N-alpha-acetyltransferase 15, NatA auxiliary subunit OS=Homo sapiens OX=9606 GN=NAA15 PE=1 SV=1	23	20	30	17	101.2	0.4	0.435	0.345	0.446	0.427	0.378	1.466	1.573
Q9Y2J2	Band 4.1-like protein 3 OS=Homo sapiens OX=9606 GN=EPB41L3 PE=1 SV=2	23	18	30	15	120.6	3.13	1.57	0.586	0.671	1.514	1.108	1.17	0.906
P40227	T-complex protein 1 subunit zeta OS=Homo sapiens OX=9606 GN=CCT6A PE=1 SV=3	30	15	30	15	58	0.46	0.44	0.28	0.372	0.282	0.269	0.773	2.411
Q9C0C9	(E3-independent) E2 ubiquitin-conjugating enzyme OS=Homo sapiens OX=9606 GN=UBE2O PE=1 SV=3	19	20	29	20	141.2	0.645	0.82	0.358	0.373	0.682	0.738	1.232	1.034
P54819	Adenylate kinase 2, mitochondrial OS=Homo sapiens OX=9606 GN=AK2 PE=1 SV=2	28	6	29	6	26.5	0.514	0.623	1.877	1.241	0.089	0.267	1.016	0.747
P48735	Isocitrate dehydrogenase [NADP], mitochondrial OS=Homo sapiens OX=9606 GN=IDH2 PE=1 SV=2	37	14	29	13	50.9	0.392	0.473	2.83	2.355	0.298	0.706	0.952	0.818
Q9NR09	Baculoviral IAP repeat-containing protein 6 OS=Homo sapiens OX=9606 GN=BIRC6 PE=1 SV=2	7	27	29	27	529.9	0.457	0.707	0.428	0.421	0.657	0.497	0.899	1.837
A6NHR9	Structural maintenance of chromosomes flexible hinge domain-containing protein 1 OS=Homo sapiens OX=9606 GN=SMCHD1 PE=1 SV=2	14	26	29	26	226.2	0.677	1.933	0.458	0.395	0.722	0.72	0.787	1.596
Q13308	Inactive tyrosine-protein kinase 7 OS=Homo sapiens OX=9606 GN=PTK7 PE=1 SV=2	31	24	29	24	118.3	2.003	1.23	1.246	1.46	1.998	1.158	1.08	0.712
Q14137	Ribosome biogenesis protein BOP1 OS=Homo sapiens OX=9606 GN=BOP1 PE=1 SV=2	32	19	29	19	83.6	0.282	1.371	0.345	0.361	1.286	1.455	0.348	0.606
Q92538	Golgi-specific brefeldin A-resistance guanine nucleotide exchange factor 1 OS=Homo sapiens OX=9606 GN=GBF1 PE=1 SV=2	14	21	29	21	206.3	0.774	1.119	0.481	0.462	0.869	0.733	1.155	1.563
Q9BSJ8	Extended synaptotagmin-1 OS=Homo sapiens OX=9606 GN=ESYT1 PE=1 SV=1	27	21	29	21	122.8	0.628	0.909	0.671	0.786	0.63	0.755	1.227	1.585
P61106	Ras-related protein Rab-14 OS=Homo sapiens OX=9606 GN=RAB14 PE=1 SV=4	59	11	29	11	23.9	0.636	0.75	1.187	1.499	1.394	1.17	0.967	0.964
P10515	Dihydrolipoyllysine-residue acetyltransferase component of pyruvate dehydrogenase complex, mitochondrial OS=Homo sapiens OX=9606 GN=DLAT PE=1 SV=3	21	12	29	12	69	0.439	0.278	2.613	2.25	0.168	0.489	0.749	0.818
Q15582	Transforming growth factor-beta-induced protein ig-h3 OS=Homo sapiens OX=9606 GN=TGFBI PE=1 SV=1	33	17	29	17	74.6	1.159	0.667	1.237	1.353	2.308	7.221	0.453	0.47
P26641	Elongation factor 1-gamma OS=Homo sapiens OX=9606 GN=EEF1G PE=1 SV=3	30	13	29	13	50.1	0.789	0.999	0.471	0.629	0.566	0.535	1.213	1.351
O14672	Disintegrin and metalloproteinase domain-containing protein 10 OS=Homo sapiens OX=9606 GN=ADAM10 PE=1 SV=1	31	18	29	18	84.1	1.328	0.75	2.031	2.36	1.707	1.622	0.82	0.663
Q15397	Pumilio homolog 3 OS=Homo sapiens OX=9606 GN=PUM3 PE=1 SV=3	26	15	29	15	73.5	0.309	1.369	0.531	0.513	1.366	0.551	0.126	0.23
Q13263	Transcription intermediary factor 1-beta OS=Homo sapiens OX=9606 GN=TRIM28 PE=1 SV=5	18	13	29	13	88.5	0.907	1.104	0.431	0.511	3.168	1.847	0.551	0.79
Q13616	Cullin-1 OS=Homo sapiens OX=9606 GN=CUL1 PE=1 SV=2	29	22	29	22	89.6	0.546	0.596	0.336	0.353	0.452	0.541	0.727	1.954
Q9NU22	Midasin OS=Homo sapiens OX=9606 GN=MDN1 PE=1 SV=2	5	26	29	26	632.4	0.491	1.156	0.759	0.526	1.025	0.996	0.528	1.544
Q92614	Unconventional myosin-XVIIIa OS=Homo sapiens OX=9606 GN=MYO18A PE=1 SV=3	15	25	29	25	233	0.448	0.679	0.421	0.537	0.68	0.527	1.2	1.865
Q9UNM6	26S proteasome non-ATPase regulatory subunit 13 OS=Homo sapiens OX=9606 GN=PSMD13 PE=1 SV=2	43	15	29	15	42.9	0.468	0.523	0.444	0.438	0.509	0.342	0.694	1.656
P63092	Guanine nucleotide-binding protein G(s) subunit alpha isoforms short OS=Homo sapiens OX=9606 GN=GNAS PE=1 SV=1	35	13	29	12	45.6	2.785	1.03	1.842	2.003	2.892	1.461	0.688	0.471
P21589	5'-nucleotidase OS=Homo sapiens OX=9606 GN=NT5E PE=1 SV=1	28	13	29	13	63.3	5.738	2.41	1.34	1.462	2.839	2.11	0.328	0.296
P31939	Bifunctional purine biosynthesis protein ATIC OS=Homo sapiens OX=9606 GN=ATIC PE=1 SV=3	36	17	29	17	64.6	1.38	1.461	0.534	0.869	0.59	0.5	1.02	0.824
Q13085	Acetyl-CoA carboxylase 1 OS=Homo sapiens OX=9606 GN=ACACA PE=1 SV=2	13	25	29	20	265.4	0.363	0.496	0.495	0.466	0.501	0.366	1.107	1.894
A1L0T0	2-hydroxyacyl-CoA lyase 2 OS=Homo sapiens OX=9606 GN=ILVBL PE=1 SV=2	23	11	29	11	67.8	1.25	0.959	1.789	2.156	1.259	1.554	0.84	0.786
Q1KMD3	Heterogeneous nuclear ribonucleoprotein U-like protein 2 OS=Homo sapiens OX=9606 GN=HNRNPUL2 PE=1 SV=1	21	14	29	14	85.1	0.303	1.899	0.556	0.506	0.744	0.715	0.57	1.094
Q58FG1	Putative heat shock protein HSP 90-alpha A4 OS=Homo sapiens OX=9606 GN=HSP90AA4P PE=5 SV=1	5	2	29	2	47.7	0.752	0.749	0.456	0.765	0.457	0.369	1.264	1.417
P08779	Keratin, type I cytoskeletal 16 OS=Homo sapiens OX=9606 GN=KRT16 PE=1 SV=4	41	17	29	8	51.2	0.38	0.56	1.227	0.621	5.055	1.849	0.317	0.421
O00754	Lysosomal alpha-mannosidase OS=Homo sapiens OX=9606 GN=MAN2B1 PE=1 SV=3	18	16	29	16	113.7	0.969	0.729	1.013	0.928	1.12	0.821	1.46	0.772
P67809	Y-box-binding protein 1 OS=Homo sapiens OX=9606 GN=YBX1 PE=1 SV=3	44	9	29	7	35.9	0.414	0.955	0.414	0.65	0.481	0.476	0.51	0.901
P16435	NADPH--cytochrome P450 reductase OS=Homo sapiens OX=9606 GN=POR PE=1 SV=2	28	18	29	18	76.6	0.531	0.659	0.468	0.616	0.359	0.464	1.526	1.552
Q9HCC0	Methylcrotonoyl-CoA carboxylase beta chain, mitochondrial OS=Homo sapiens OX=9606 GN=MCCC2 PE=1 SV=1	29	13	29	13	61.3	0.724	0.498	2.984	2.248	0.203	0.507	0.722	0.739
Q6NUK1	Calcium-binding mitochondrial carrier protein SCaMC-1 OS=Homo sapiens OX=9606 GN=SLC25A24 PE=1 SV=2	32	13	29	13	53.3	2.053	1.276	1.839	2.314	0.273	0.703	0.979	0.881
Q9NXF1	Testis-expressed protein 10 OS=Homo sapiens OX=9606 GN=TEX10 PE=1 SV=2	26	20	29	20	105.6	0.689	1.53	0.98	0.786	1.665	2.153	0.434	0.703
Q15365	Poly(rC)-binding protein 1 OS=Homo sapiens OX=9606 GN=PCBP1 PE=1 SV=2	41	10	29	6	37.5	0.47	0.898	0.403	0.562	0.501	0.399	1.449	1.172
P11177	Pyruvate dehydrogenase E1 component subunit beta, mitochondrial OS=Homo sapiens OX=9606 GN=PDHB PE=1 SV=3	38	11	29	11	39.2	0.461	0.312	3.069	1.921	0.209	0.606	1.015	0.734
Q15075	Early endosome antigen 1 OS=Homo sapiens OX=9606 GN=EEA1 PE=1 SV=2	21	26	29	26	162.4	0.973	0.656	0.317	0.587	0.559	0.689	1.316	1.587
P52272	Heterogeneous nuclear ribonucleoprotein M OS=Homo sapiens OX=9606 GN=HNRNPM PE=1 SV=3	30	20	29	20	77.5	0.482	2.823	0.355	0.42	0.584	0.564	1.018	1.037
Q12789	General transcription factor 3C polypeptide 1 OS=Homo sapiens OX=9606 GN=GTF3C1 PE=1 SV=4	14	27	29	27	238.7	1.01	2.194	0.675	0.511	1.198	1.059	0.401	0.743
O94979	Protein transport protein Sec31A OS=Homo sapiens OX=9606 GN=SEC31A PE=1 SV=3	19	20	29	20	132.9	0.652	1.341	0.363	0.417	0.477	0.54	1.551	1.271
Q13011	Delta(3,5)-Delta(2,4)-dienoyl-CoA isomerase, mitochondrial OS=Homo sapiens OX=9606 GN=ECH1 PE=1 SV=2	49	12	29	12	35.8	0.493	0.395	2.667	2.008	0.28	0.537	0.763	0.608
P11388	DNA topoisomerase 2-alpha OS=Homo sapiens OX=9606 GN=TOP2A PE=1 SV=3	19	25	29	16	174.3	0.981	3.1	0.909	0.284	0.795	0.62	0.476	0.908
O76021	Ribosomal L1 domain-containing protein 1 OS=Homo sapiens OX=9606 GN=RSL1D1 PE=1 SV=3	25	12	28	12	54.9	0.341	1.248	0.715	0.464	1.498	1.415	0.352	0.431
O60610	Protein diaphanous homolog 1 OS=Homo sapiens OX=9606 GN=DIAPH1 PE=1 SV=2	16	20	28	20	141.3	1.012	1.241	0.397	0.428	0.511	0.433	1.495	1.498
Q5JWF2	Guanine nucleotide-binding protein G(s) subunit alpha isoforms XLas OS=Homo sapiens OX=9606 GN=GNAS PE=1 SV=2	12	12	28	11	111	2.755	1.026	1.826	1.995	2.869	1.454	0.682	0.47
P20702	Integrin alpha-X OS=Homo sapiens OX=9606 GN=ITGAX PE=1 SV=3	18	18	28	16	127.7	1.515	1.38	0.507	0.73	0.743	0.934	1.621	0.964
P22102	Trifunctional purine biosynthetic protein adenosine-3 OS=Homo sapiens OX=9606 GN=GART PE=1 SV=1	24	19	28	19	107.7	0.437	0.457	0.432	0.585	0.457	0.333	1.872	1.293
Q53GQ0	Very-long-chain 3-oxoacyl-CoA reductase OS=Homo sapiens OX=9606 GN=HSD17B12 PE=1 SV=2	23	7	28	7	34.3	1.71	1.065	1.939	2.48	1.426	2.031	0.815	0.606
P11498	Pyruvate carboxylase, mitochondrial OS=Homo sapiens OX=9606 GN=PC PE=1 SV=2	23	19	28	19	129.6	0.991	0.753	2.373	1.538	0.371	0.673	1.11	0.966
Q9Y5S1	Transient receptor potential cation channel subfamily V member 2 OS=Homo sapiens OX=9606 GN=TRPV2 PE=1 SV=1	23	14	28	14	85.9	0.63	0.425	1.363	1.628	2.906	1.719	1.249	0.727
P09972	Fructose-bisphosphate aldolase C OS=Homo sapiens OX=9606 GN=ALDOC PE=1 SV=2	61	16	28	12	39.4	0.452	0.46	0.46	0.6	0.485	0.553	1.452	1.211
Q8NI36	WD repeat-containing protein 36 OS=Homo sapiens OX=9606 GN=WDR36 PE=1 SV=1	20	17	28	17	105.3	0.366	0.934	0.544	0.477	1.337	1.431	0.547	0.643
Q9H4M9	EH domain-containing protein 1 OS=Homo sapiens OX=9606 GN=EHD1 PE=1 SV=2	43	17	28	12	60.6	1.328	0.911	1.105	1.309	1.184	0.611	1.346	0.943
Q5JTV8	Torsin-1A-interacting protein 1 OS=Homo sapiens OX=9606 GN=TOR1AIP1 PE=1 SV=2	23	12	28	11	66.2	2.767	1.101	2.113	1.646	1.536	2.885	0.763	0.678
P61421	V-type proton ATPase subunit d 1 OS=Homo sapiens OX=9606 GN=ATP6V0D1 PE=1 SV=1	28	9	28	9	40.3	1.639	0.866	1.203	1.51	1.433	1.034	1.299	0.88
Q99575	Ribonucleases P/MRP protein subunit POP1 OS=Homo sapiens OX=9606 GN=POP1 PE=1 SV=2	26	19	28	19	114.6	0.337	0.96	0.657	0.536	1.386	1.498	0.452	0.476
P49792	E3 SUMO-protein ligase RanBP2 OS=Homo sapiens OX=9606 GN=RANBP2 PE=1 SV=2	10	24	28	18	358	0.561	1.346	0.428	0.5	0.463	0.623	1.329	1.474
Q14254	Flotillin-2 OS=Homo sapiens OX=9606 GN=FLOT2 PE=1 SV=2	42	15	28	15	47	1.573	0.724	1.772	2.192	2.208	1.924	0.901	0.559
P16452	Erythrocyte membrane protein band 4.2 OS=Homo sapiens OX=9606 GN=EPB42 PE=1 SV=3	24	15	28	15	77	1.516	0.873	0.259	0.672	2.672	7.364	0.718	0.828
Q8TDZ2	[F-actin]-monooxygenase MICAL1 OS=Homo sapiens OX=9606 GN=MICAL1 PE=1 SV=2	18	16	28	16	117.8	0.524	0.788	0.291	0.331	0.598	0.411	1.688	1.275
P38919	Eukaryotic initiation factor 4A-III OS=Homo sapiens OX=9606 GN=EIF4A3 PE=1 SV=4	35	13	28	11	46.8	0.292	0.813	0.661	0.479	1.001	0.597	0.689	0.877
P30876	DNA-directed RNA polymerase II subunit RPB2 OS=Homo sapiens OX=9606 GN=POLR2B PE=1 SV=1	20	19	28	19	133.8	0.666	1.002	0.554	0.384	0.964	0.662	0.734	1.059
P36957	Dihydrolipoyllysine-residue succinyltransferase component of 2-oxoglutarate dehydrogenase complex, mitochondrial OS=Homo sapiens OX=9606 GN=DLST PE=1 SV=4	33	11	28	11	48.7	0.568	0.491	2.527	2.145	0.294	0.462	0.61	0.674
O00303	Eukaryotic translation initiation factor 3 subunit F OS=Homo sapiens OX=9606 GN=EIF3F PE=1 SV=1	28	9	28	9	37.5	0.41	0.746	0.301	0.311	0.395	0.266	0.518	2.114
Q99714	3-hydroxyacyl-CoA dehydrogenase type-2 OS=Homo sapiens OX=9606 GN=HSD17B10 PE=1 SV=3	43	7	28	7	26.9	0.619	0.414	2.207	1.58	0.202	0.395	1.192	0.854
Q02539	Histone H1.1 OS=Homo sapiens OX=9606 GN=H1-1 PE=1 SV=3	22	5	28	2	21.8	1.118	1.663	5.829	0.392	5.479	0.412	0.065	0.095
P02748	Complement component C9 OS=Homo sapiens OX=9606 GN=C9 PE=1 SV=2	36	16	28	16	63.1	0.187	0.158	0.229	0.229	0.501	0.347	1.841	1.449
P26639	Threonine--tRNA ligase 1, cytoplasmic OS=Homo sapiens OX=9606 GN=TARS1 PE=1 SV=3	32	20	28	19	83.4	0.867	1.081	0.857	0.522	0.948	0.641	1.137	1.13
P06865	Beta-hexosaminidase subunit alpha OS=Homo sapiens OX=9606 GN=HEXA PE=1 SV=2	22	12	28	12	60.7	2.415	1.297	1.275	1.507	1.501	0.972	0.834	0.492
Q9Y2Q3	Glutathione S-transferase kappa 1 OS=Homo sapiens OX=9606 GN=GSTK1 PE=1 SV=3	58	10	28	10	25.5	0.686	0.619	1.739	1.437	0.184	0.302	1.461	0.928
Q92598	Heat shock protein 105 kDa OS=Homo sapiens OX=9606 GN=HSPH1 PE=1 SV=1	20	16	28	14	96.8	0.551	0.718	0.84	1.669	0.885	0.48	0.915	0.958
P24928	DNA-directed RNA polymerase II subunit RPB1 OS=Homo sapiens OX=9606 GN=POLR2A PE=1 SV=2	13	21	28	21	217	0.769	0.854	0.659	0.453	0.98	0.603	0.622	0.835
Q9BTU6	Phosphatidylinositol 4-kinase type 2-alpha OS=Homo sapiens OX=9606 GN=PI4K2A PE=1 SV=1	41	18	28	18	54	2.114	1.163	0.758	0.945	1.176	0.998	1.256	0.988
Q12965	Unconventional myosin-Ie OS=Homo sapiens OX=9606 GN=MYO1E PE=1 SV=2	20	18	28	14	127	0.985	1.064	0.345	0.377	0.463	0.437	1.343	1.598
Q9P2R3	Rabankyrin-5 OS=Homo sapiens OX=9606 GN=ANKFY1 PE=1 SV=2	18	19	28	19	128.3	0.696	1.271	0.726	0.806	0.965	0.694	1.434	1.02
P98196	Probable phospholipid-transporting ATPase IH OS=Homo sapiens OX=9606 GN=ATP11A PE=1 SV=3	21	22	28	20	129.7	0.91	0.634	0.995	1.259	1.793	1.272	1.178	1.076
P23786	Carnitine O-palmitoyltransferase 2, mitochondrial OS=Homo sapiens OX=9606 GN=CPT2 PE=1 SV=2	34	19	28	19	73.7	0.737	0.599	2.345	2.234	0.239	0.533	1.066	0.952
P30740	Leukocyte elastase inhibitor OS=Homo sapiens OX=9606 GN=SERPINB1 PE=1 SV=1	31	10	28	10	42.7	0.255	0.266	0.112	0.161	0.18	0.197	1.689	2.011
Q2NL82	Pre-rRNA-processing protein TSR1 homolog OS=Homo sapiens OX=9606 GN=TSR1 PE=1 SV=1	21	13	28	13	91.8	0.194	0.797	0.712	0.542	1.456	0.46	0.33	0.572
P05106	Integrin beta-3 OS=Homo sapiens OX=9606 GN=ITGB3 PE=1 SV=2	26	17	28	17	87	2.076	1.284	0.338	0.675	0.463	1.26	1.571	1.095
P36542	ATP synthase subunit gamma, mitochondrial OS=Homo sapiens OX=9606 GN=ATP5F1C PE=1 SV=1	32	9	28	9	33	0.774	0.438	2.979	2.968	0.176	0.524	0.88	0.797
P30837	Aldehyde dehydrogenase X, mitochondrial OS=Homo sapiens OX=9606 GN=ALDH1B1 PE=1 SV=3	33	15	28	13	57.2	0.231	0.177	4.888	3.145	0.239	0.671	0.333	0.266
P10321	HLA class I histocompatibility antigen, C alpha chain OS=Homo sapiens OX=9606 GN=HLA-C PE=1 SV=3	39	11	28	6	40.6	4.686	3.039	0.722	0.942	0.897	0.742	0.937	0.729
P49189	4-trimethylaminobutyraldehyde dehydrogenase OS=Homo sapiens OX=9606 GN=ALDH9A1 PE=1 SV=3	32	15	28	15	53.8	0.582	0.52	1.387	1.173	0.352	0.553	1.064	0.869
P51810	G-protein coupled receptor 143 OS=Homo sapiens OX=9606 GN=GPR143 PE=1 SV=2	34	8	28	8	43.8	0.49	0.377	1.37	2.459	1.711	1.789	1	0.839
Q5VYK3	Proteasome adapter and scaffold protein ECM29 OS=Homo sapiens OX=9606 GN=ECPAS PE=1 SV=2	16	25	28	25	204.2	0.711	1.239	0.633	0.798	0.731	0.565	1.095	1.166
Q9NTI5	Sister chromatid cohesion protein PDS5 homolog B OS=Homo sapiens OX=9606 GN=PDS5B PE=1 SV=1	17	21	27	18	164.6	0.438	1.479	0.715	0.474	1.183	1.141	0.469	1.309
Q8TB61	Adenosine 3'-phospho 5'-phosphosulfate transporter 1 OS=Homo sapiens OX=9606 GN=SLC35B2 PE=1 SV=1	22	9	27	9	47.5	2.204	1.072	0.811	0.94	1.294	1.14	1.202	1.11
P51532	Transcription activator BRG1 OS=Homo sapiens OX=9606 GN=SMARCA4 PE=1 SV=2	10	16	27	7	184.5	0.486	1.609	0.758	0.461	1.621	1.428	0.362	0.614
Q92621	Nuclear pore complex protein Nup205 OS=Homo sapiens OX=9606 GN=NUP205 PE=1 SV=3	12	23	27	23	227.8	0.52	0.796	0.486	0.441	0.651	0.765	0.964	1.825
P00367	Glutamate dehydrogenase 1, mitochondrial OS=Homo sapiens OX=9606 GN=GLUD1 PE=1 SV=2	32	15	27	6	61.4	1.495	1.618	1.378	1.233	0.526	1.029	0.976	0.731
Q5H9U9	Probable ATP-dependent RNA helicase DDX60-like OS=Homo sapiens OX=9606 GN=DDX60L PE=2 SV=2	11	18	27	17	197.5	0.199	0.398	0.706	0.734	2.258	1.894	0.335	0.286
Q9UPU5	Ubiquitin carboxyl-terminal hydrolase 24 OS=Homo sapiens OX=9606 GN=USP24 PE=1 SV=3	11	25	27	25	294.2	1.014	1.059	0.49	0.532	0.691	0.597	0.988	1.561
Q8WUD1	Ras-related protein Rab-2B OS=Homo sapiens OX=9606 GN=RAB2B PE=1 SV=1	52	9	27	3	24.2	0.755	0.86	0.977	1.322	0.915	0.74	1.149	1.258
Q9Y512	Sorting and assembly machinery component 50 homolog OS=Homo sapiens OX=9606 GN=SAMM50 PE=1 SV=3	38	15	27	15	51.9	0.681	0.426	2.422	2.626	0.367	0.79	1.145	0.993
P37802	Transgelin-2 OS=Homo sapiens OX=9606 GN=TAGLN2 PE=1 SV=3	51	9	27	9	22.4	2.192	3.172	0.475	0.988	0.563	0.555	1.08	0.931
Q3T906	N-acetylglucosamine-1-phosphotransferase subunits alpha/beta OS=Homo sapiens OX=9606 GN=GNPTAB PE=1 SV=1	16	16	27	16	143.5	1.275	0.775	1.568	1.797	1.767	1.555	1.004	0.863
O95373	Importin-7 OS=Homo sapiens OX=9606 GN=IPO7 PE=1 SV=1	18	15	27	15	119.4	0.501	1.001	0.385	0.294	0.758	0.668	0.976	1.58
O95202	Mitochondrial proton/calcium exchanger protein OS=Homo sapiens OX=9606 GN=LETM1 PE=1 SV=1	25	15	27	15	83.3	0.744	0.471	2.801	3.068	0.231	0.646	0.896	0.903
O95479	GDH/6PGL endoplasmic bifunctional protein OS=Homo sapiens OX=9606 GN=H6PD PE=1 SV=2	27	19	27	19	88.8	4.21	2.414	1.267	1.386	0.88	1.123	0.562	0.496
Q9Y5M8	Signal recognition particle receptor subunit beta OS=Homo sapiens OX=9606 GN=SRPRB PE=1 SV=3	51	11	27	11	29.7	1.036	1.03	1.035	1.293	0.466	0.652	1.298	1.197
P17480	Nucleolar transcription factor 1 OS=Homo sapiens OX=9606 GN=UBTF PE=1 SV=1	25	18	27	18	89.4	0.309	1.347	1.958	0.497	1.886	0.76	0.15	0.2
P20339	Ras-related protein Rab-5A OS=Homo sapiens OX=9606 GN=RAB5A PE=1 SV=2	59	9	27	6	23.6	1.375	0.933	0.586	0.848	0.881	0.767	1.474	1.368
O60763	General vesicular transport factor p115 OS=Homo sapiens OX=9606 GN=USO1 PE=1 SV=2	21	16	27	16	107.8	0.462	0.522	0.174	0.304	0.236	0.311	1.934	1.68
P01889	HLA class I histocompatibility antigen, B alpha chain OS=Homo sapiens OX=9606 GN=HLA-B PE=1 SV=3	41	11	27	4	40.4	4.432	2.532	0.616	0.92	0.878	1.339	1.034	0.731
P50502	Hsc70-interacting protein OS=Homo sapiens OX=9606 GN=ST13 PE=1 SV=2	27	10	27	10	41.3	0.779	0.87	1.072	1.52	1.113	0.584	1.275	0.923
Q6PI48	Aspartate--tRNA ligase, mitochondrial OS=Homo sapiens OX=9606 GN=DARS2 PE=1 SV=1	29	16	27	16	73.5	0.637	0.496	1.935	1.352	0.206	0.388	1.195	1.084
Q9UH99	SUN domain-containing protein 2 OS=Homo sapiens OX=9606 GN=SUN2 PE=1 SV=3	32	15	27	15	80.3	0.977	0.563	1.678	0.826	1.832	1.456	1.284	1.042
O75534	Cold shock domain-containing protein E1 OS=Homo sapiens OX=9606 GN=CSDE1 PE=1 SV=2	30	23	27	23	88.8	1.018	1.452	0.342	0.452	0.406	0.339	1.646	1.092
P62917	60S ribosomal protein L8 OS=Homo sapiens OX=9606 GN=RPL8 PE=1 SV=2	30	7	27	7	28	0.29	1.673	0.551	0.595	1.348	0.524	0.259	0.204
Q14956	Transmembrane glycoprotein NMB OS=Homo sapiens OX=9606 GN=GPNMB PE=1 SV=2	17	7	27	7	63.9	2.179	1.279	1.2	1.477	1.272	1.041	0.774	0.556
P27449	V-type proton ATPase 16 kDa proteolipid subunit OS=Homo sapiens OX=9606 GN=ATP6V0C PE=1 SV=1	12	1	27	1	15.7	1.864	1.048	1.145	1.525	1.414	1.173	1.155	0.916
P61978	Heterogeneous nuclear ribonucleoprotein K OS=Homo sapiens OX=9606 GN=HNRNPK PE=1 SV=1	30	13	27	13	50.9	0.351	1.76	0.459	0.519	0.746	0.457	1.101	1.015
Q9BTV4	Transmembrane protein 43 OS=Homo sapiens OX=9606 GN=TMEM43 PE=1 SV=1	52	15	27	15	44.8	2.248	1.22	0.756	0.943	0.536	1	1.464	1.018
P62249	40S ribosomal protein S16 OS=Homo sapiens OX=9606 GN=RPS16 PE=1 SV=2	46	7	27	7	16.4	0.399	1.39	0.639	0.479	1.583	0.991	0.445	0.553
Q9P253	Vacuolar protein sorting-associated protein 18 homolog OS=Homo sapiens OX=9606 GN=VPS18 PE=1 SV=2	22	18	27	18	110.1	0.663	1.095	0.602	0.602	0.966	0.721	1.012	1.382
P61204	ADP-ribosylation factor 3 OS=Homo sapiens OX=9606 GN=ARF3 PE=1 SV=2	32	5	27	3	20.6	0.837	0.734	0.529	0.864	0.683	0.489	1.242	1.017
P46087	Probable 28S rRNA (cytosine(4447)-C(5))-methyltransferase OS=Homo sapiens OX=9606 GN=NOP2 PE=1 SV=2	24	13	27	13	89.2	0.334	0.543	0.478	0.534	1.627	0.511	0.178	0.246
Q13438	Protein OS-9 OS=Homo sapiens OX=9606 GN=OS9 PE=1 SV=1	30	16	27	16	75.5	1.366	0.901	2.026	2.191	1.074	1.232	1.026	0.769
Q13637	Ras-related protein Rab-32 OS=Homo sapiens OX=9606 GN=RAB32 PE=1 SV=3	65	11	27	9	25	0.939	1.155	0.759	0.824	0.817	0.625	1.394	1.188
P84077	ADP-ribosylation factor 1 OS=Homo sapiens OX=9606 GN=ARF1 PE=1 SV=2	32	5	27	3	20.7	0.837	0.734	0.529	0.864	0.683	0.489	1.242	1.017
Q92597	Protein NDRG1 OS=Homo sapiens OX=9606 GN=NDRG1 PE=1 SV=1	33	8	27	8	42.8	0.498	0.334	1.28	1.396	2.337	0.957	1.24	0.869
P06744	Glucose-6-phosphate isomerase OS=Homo sapiens OX=9606 GN=GPI PE=1 SV=4	30	14	27	14	63.1	0.457	0.448	0.375	0.706	0.378	0.331	1.047	0.638
O94901	SUN domain-containing protein 1 OS=Homo sapiens OX=9606 GN=SUN1 PE=1 SV=3	22	14	27	14	90	2.38	0.613	2.921	1.172	2.445	2.201	0.88	0.627
Q12913	Receptor-type tyrosine-protein phosphatase eta OS=Homo sapiens OX=9606 GN=PTPRJ PE=1 SV=3	15	17	27	17	145.9	0.913	0.46	2.444	2.762	3.561	1.867	0.592	0.397
Q13310	Polyadenylate-binding protein 4 OS=Homo sapiens OX=9606 GN=PABPC4 PE=1 SV=1	24	15	27	11	70.7	0.814	1.315	0.218	0.248	0.28	0.257	1.64	1.183
P11310	Medium-chain specific acyl-CoA dehydrogenase, mitochondrial OS=Homo sapiens OX=9606 GN=ACADM PE=1 SV=1	37	13	26	13	46.6	0.955	0.633	2.284	1.538	0.225	0.423	0.983	0.79
P14384	Carboxypeptidase M OS=Homo sapiens OX=9606 GN=CPM PE=1 SV=2	26	11	26	11	50.5	0.394	0.334	3.15	3.395	2.917	1.904	0.195	0.198
Q15366	Poly(rC)-binding protein 2 OS=Homo sapiens OX=9606 GN=PCBP2 PE=1 SV=1	39	10	26	5	38.6	0.669	1.596	0.435	0.445	0.516	0.358	1.483	1.184
Q92520	Protein FAM3C OS=Homo sapiens OX=9606 GN=FAM3C PE=1 SV=1	43	9	26	9	24.7	2.71	1.198	0.433	0.575	0.831	0.836	1.445	1.459
O95870	Phosphatidylserine lipase ABHD16A OS=Homo sapiens OX=9606 GN=ABHD16A PE=1 SV=3	30	14	26	14	63.2	0.75	0.853	1.42	1.839	0.607	1.171	1.21	1.086
P24844	Myosin regulatory light polypeptide 9 OS=Homo sapiens OX=9606 GN=MYL9 PE=1 SV=4	52	7	26	3	19.8	0.417	0.279	0.592	0.991	0.25	0.746	0.163	0.257
Q9H0A0	RNA cytidine acetyltransferase OS=Homo sapiens OX=9606 GN=NAT10 PE=1 SV=2	19	18	26	18	115.7	0.488	0.884	0.859	0.57	1.617	1.245	0.446	1.116
Q96GQ7	Probable ATP-dependent RNA helicase DDX27 OS=Homo sapiens OX=9606 GN=DDX27 PE=1 SV=2	21	17	26	17	89.8	0.533	1.313	0.57	0.404	1.187	0.654	0.383	0.591
P18583	Protein SON OS=Homo sapiens OX=9606 GN=SON PE=1 SV=4	7	13	26	12	263.7	0.272	0.588	0.763	0.672	1.582	1.979	0.305	0.627
P63000	Ras-related C3 botulinum toxin substrate 1 OS=Homo sapiens OX=9606 GN=RAC1 PE=1 SV=1	34	6	26	2	21.4	2.25	1.315	2.25	3.075	1.67	1.188	1.15	0.928
P00505	Aspartate aminotransferase, mitochondrial OS=Homo sapiens OX=9606 GN=GOT2 PE=1 SV=3	40	15	26	15	47.5	1.274	0.58	1.965	1.358	0.384	0.493	0.963	0.671
Q2VIR3	Eukaryotic translation initiation factor 2 subunit 3B OS=Homo sapiens OX=9606 GN=EIF2S3B PE=2 SV=2	36	14	26	14	51.2	0.487	0.822	0.456	0.419	0.782	0.49	0.654	0.889
P50914	60S ribosomal protein L14 OS=Homo sapiens OX=9606 GN=RPL14 PE=1 SV=4	31	6	26	6	23.4	0.531	1.234	0.674	0.511	2.142	1.061	0.364	0.353
P55884	Eukaryotic translation initiation factor 3 subunit B OS=Homo sapiens OX=9606 GN=EIF3B PE=1 SV=3	30	17	26	17	92.4	1.022	1.33	0.367	0.517	0.397	0.35	1.126	1.317
Q9BZH6	WD repeat-containing protein 11 OS=Homo sapiens OX=9606 GN=WDR11 PE=1 SV=1	21	21	26	21	136.6	0.434	0.572	0.432	0.391	0.637	0.609	0.882	1.35
Q9NP81	Serine--tRNA ligase, mitochondrial OS=Homo sapiens OX=9606 GN=SARS2 PE=1 SV=1	44	16	26	16	58.2	0.405	0.322	4.033	2.856	0.272	0.668	0.51	0.428
P35613	Basigin OS=Homo sapiens OX=9606 GN=BSG PE=1 SV=2	28	9	26	9	42.2	1.31	0.646	1.478	1.624	2.476	1.387	1.221	0.779
P51798	H(+)/Cl(-) exchange transporter 7 OS=Homo sapiens OX=9606 GN=CLCN7 PE=1 SV=2	24	14	26	14	88.6	0.921	1.06	0.802	0.996	0.926	0.744	1.332	1.179
P61764	Syntaxin-binding protein 1 OS=Homo sapiens OX=9606 GN=STXBP1 PE=1 SV=1	20	11	26	11	67.5	1.612	1.617	0.164	0.224	0.345	0.326	1.357	1.264
P20340	Ras-related protein Rab-6A OS=Homo sapiens OX=9606 GN=RAB6A PE=1 SV=3	38	8	26	3	23.6	0.661	0.832	0.975	1.606	1.236	1.542	0.959	1.308
Q14185	Dedicator of cytokinesis protein 1 OS=Homo sapiens OX=9606 GN=DOCK1 PE=1 SV=2	12	21	26	20	215.2	1.015	1.238	0.747	0.695	1.134	1.306	0.841	1.113
A3KMH1	von Willebrand factor A domain-containing protein 8 OS=Homo sapiens OX=9606 GN=VWA8 PE=1 SV=2	14	24	26	24	214.7	0.785	0.552	3.206	2.455	0.394	0.664	0.659	0.577
P31937	3-hydroxyisobutyrate dehydrogenase, mitochondrial OS=Homo sapiens OX=9606 GN=HIBADH PE=1 SV=2	31	7	26	7	35.3	0.727	0.418	2.968	2.119	0.246	0.474	0.604	0.45
P30153	Serine/threonine-protein phosphatase 2A 65 kDa regulatory subunit A alpha isoform OS=Homo sapiens OX=9606 GN=PPP2R1A PE=1 SV=4	28	14	26	13	65.3	1.174	0.877	0.588	0.839	0.753	0.481	1.072	1.226
P31943	Heterogeneous nuclear ribonucleoprotein H OS=Homo sapiens OX=9606 GN=HNRNPH1 PE=1 SV=4	34	10	26	6	49.2	0.635	3.866	0.291	0.297	0.377	0.365	1.711	1.074
Q96QK1	Vacuolar protein sorting-associated protein 35 OS=Homo sapiens OX=9606 GN=VPS35 PE=1 SV=2	16	13	26	13	91.6	0.726	0.725	0.386	0.466	0.462	0.472	1.545	1.389
P08236	Beta-glucuronidase OS=Homo sapiens OX=9606 GN=GUSB PE=1 SV=2	19	10	26	10	74.7	1.136	0.75	0.927	1.147	0.959	0.679	1.111	0.697
O95302	Peptidyl-prolyl cis-trans isomerase FKBP9 OS=Homo sapiens OX=9606 GN=FKBP9 PE=1 SV=2	25	14	26	13	63	4.108	2.478	0.888	1.012	0.851	0.862	0.847	0.627
P01911	HLA class II histocompatibility antigen, DRB1 beta chain OS=Homo sapiens OX=9606 GN=HLA-DRB1 PE=1 SV=2	43	10	26	4	29.9	0.092	0.067	0.079	0.087	0.08	0.119	2.626	1.312
Q2M389	WASH complex subunit 4 OS=Homo sapiens OX=9606 GN=WASHC4 PE=1 SV=2	15	17	26	17	136.3	0.734	1.018	0.427	0.403	0.778	0.592	0.923	1.368
P60953	Cell division control protein 42 homolog OS=Homo sapiens OX=9606 GN=CDC42 PE=1 SV=2	41	7	26	6	21.2	0.866	0.662	1.773	2.3	0.738	0.539	0.943	1.021
Q9H845	Complex I assembly factor ACAD9, mitochondrial OS=Homo sapiens OX=9606 GN=ACAD9 PE=1 SV=1	32	18	26	18	68.7	1.058	0.699	2.281	2.235	0.3	0.672	1.006	0.847
P13473	Lysosome-associated membrane glycoprotein 2 OS=Homo sapiens OX=9606 GN=LAMP2 PE=1 SV=2	9	3	26	3	44.9	2.503	1.18	1.121	1.618	1.404	1.176	1.099	0.759
P41218	Myeloid cell nuclear differentiation antigen OS=Homo sapiens OX=9606 GN=MNDA PE=1 SV=1	38	14	26	14	45.8	0.184	0.503	0.263	0.151	0.436	0.643	1.629	1.842
O75116	Rho-associated protein kinase 2 OS=Homo sapiens OX=9606 GN=ROCK2 PE=1 SV=4	17	20	26	16	160.8	1.447	1.249	0.628	0.829	1.275	1.083	1.102	1.424
P29692	Elongation factor 1-delta OS=Homo sapiens OX=9606 GN=EEF1D PE=1 SV=5	48	10	26	9	31.1	1.119	0.984	0.873	1.709	0.641	0.645	1.205	0.981
P43490	Nicotinamide phosphoribosyltransferase OS=Homo sapiens OX=9606 GN=NAMPT PE=1 SV=1	32	14	26	14	55.5	0.488	0.375	0.094	0.128	0.184	0.189	1.914	1.522
Q6DD88	Atlastin-3 OS=Homo sapiens OX=9606 GN=ATL3 PE=1 SV=1	35	14	26	14	60.5	1.032	1.165	0.498	0.542	0.457	0.54	1.114	1.757
O94826	Mitochondrial import receptor subunit TOM70 OS=Homo sapiens OX=9606 GN=TOMM70 PE=1 SV=1	36	18	26	18	67.4	0.428	0.594	1.175	1.86	0.208	0.377	0.978	1.755
P09211	Glutathione S-transferase P OS=Homo sapiens OX=9606 GN=GSTP1 PE=1 SV=2	61	10	26	10	23.3	2.087	2.039	0.626	1.308	0.506	0.463	0.821	0.627
Q5T9A4	ATPase family AAA domain-containing protein 3B OS=Homo sapiens OX=9606 GN=ATAD3B PE=1 SV=1	28	15	26	2	72.5	1.406	1.126	0.841	1.083	0.444	0.489	1.58	1.506
Q14165	Malectin OS=Homo sapiens OX=9606 GN=MLEC PE=1 SV=1	37	11	26	11	32.2	1.163	0.709	1.726	2.054	0.963	1.46	1.223	0.859
P19878	Neutrophil cytosol factor 2 OS=Homo sapiens OX=9606 GN=NCF2 PE=1 SV=2	43	19	26	18	59.7	0.237	0.555	0.089	0.086	0.15	0.189	2.125	1.371
Q9H078	Caseinolytic peptidase B protein homolog OS=Homo sapiens OX=9606 GN=CLPB PE=1 SV=1	27	17	26	17	78.7	0.707	0.547	2.175	1.985	0.304	0.482	0.948	0.901
P47985	Cytochrome b-c1 complex subunit Rieske, mitochondrial OS=Homo sapiens OX=9606 GN=UQCRFS1 PE=1 SV=2	42	9	25	9	29.6	0.367	0.335	2.957	3.338	0.296	0.884	0.784	0.778
Q9NSD9	Phenylalanine--tRNA ligase beta subunit OS=Homo sapiens OX=9606 GN=FARSB PE=1 SV=3	31	16	25	16	66.1	0.455	0.642	0.448	0.572	0.396	0.391	1.063	0.978
P07948	Tyrosine-protein kinase Lyn OS=Homo sapiens OX=9606 GN=LYN PE=1 SV=3	38	14	25	13	58.5	0.555	0.619	1.939	1.946	3.45	1.617	0.875	0.573
Q93084	Sarcoplasmic/endoplasmic reticulum calcium ATPase 3 OS=Homo sapiens OX=9606 GN=ATP2A3 PE=1 SV=2	15	13	25	9	113.9	1.294	1.445	0.156	0.265	0.19	0.531	1.307	1.813
P22570	NADPH:adrenodoxin oxidoreductase, mitochondrial OS=Homo sapiens OX=9606 GN=FDXR PE=1 SV=3	39	17	25	17	53.8	0.211	0.191	3.165	2.203	0.308	0.653	0.895	0.738
P00450	Ceruloplasmin OS=Homo sapiens OX=9606 GN=CP PE=1 SV=1	18	14	25	14	122.1	0.411	0.498	0.198	0.248	0.389	0.492	1.489	2.121
Q9UJX3	Anaphase-promoting complex subunit 7 OS=Homo sapiens OX=9606 GN=ANAPC7 PE=1 SV=4	27	14	25	14	66.8	0.676	0.866	0.448	0.355	0.846	0.66	0.847	1.614
P53675	Clathrin heavy chain 2 OS=Homo sapiens OX=9606 GN=CLTCL1 PE=1 SV=2	7	11	25	11	186.9	0.916	0.944	0.357	0.546	0.572	0.584	0.982	1.586
P26006	Integrin alpha-3 OS=Homo sapiens OX=9606 GN=ITGA3 PE=1 SV=5	15	14	25	14	116.5	2.27	0.921	0.87	1.142	1.597	0.989	1.3	0.948
Q9UBI6	Guanine nucleotide-binding protein G(I)/G(S)/G(O) subunit gamma-12 OS=Homo sapiens OX=9606 GN=GNG12 PE=1 SV=3	67	4	25	4	8	2.388	0.987	1.943	2.333	2.614	1.575	0.853	0.566
P54886	Delta-1-pyrroline-5-carboxylate synthase OS=Homo sapiens OX=9606 GN=ALDH18A1 PE=1 SV=2	29	17	25	17	87.2	1.113	0.732	1.733	1.288	0.304	0.43	1.241	1.006
P12830	Cadherin-1 OS=Homo sapiens OX=9606 GN=CDH1 PE=1 SV=3	22	15	25	13	97.4	0.332	0.32	1.494	1.92	2.411	1.887	0.804	0.671
Q58FF3	Putative endoplasmin-like protein OS=Homo sapiens OX=9606 GN=HSP90B2P PE=5 SV=1	10	5	25	5	45.8	1.351	0.95	0.793	0.911	0.423	0.534	1.464	1.193
Q92544	Transmembrane 9 superfamily member 4 OS=Homo sapiens OX=9606 GN=TM9SF4 PE=1 SV=2	22	11	25	11	74.5	2.454	1.083	1.011	1.244	1.475	1.247	0.894	0.963
Q14692	Ribosome biogenesis protein BMS1 homolog OS=Homo sapiens OX=9606 GN=BMS1 PE=1 SV=1	14	15	25	15	145.7	0.467	1.44	0.421	0.469	1.243	1.625	0.551	0.612
P62753	40S ribosomal protein S6 OS=Homo sapiens OX=9606 GN=RPS6 PE=1 SV=1	28	7	25	7	28.7	0.442	1.707	0.847	0.621	1.869	1.092	0.456	0.47
P18085	ADP-ribosylation factor 4 OS=Homo sapiens OX=9606 GN=ARF4 PE=1 SV=3	28	5	25	4	20.5	0.433	0.554	0.544	0.44	0.581	0.464	1.28	1.537
P14780	Matrix metalloproteinase-9 OS=Homo sapiens OX=9606 GN=MMP9 PE=1 SV=3	32	16	25	16	78.4	0.18	0.175	0.24	0.239	0.37	0.271	2.32	1.381
Q6UW02	Cytochrome P450 20A1 OS=Homo sapiens OX=9606 GN=CYP20A1 PE=1 SV=1	30	11	25	11	52.4	2.893	1.937	0.988	1.262	0.882	1.182	1.02	0.895
P78324	Tyrosine-protein phosphatase non-receptor type substrate 1 OS=Homo sapiens OX=9606 GN=SIRPA PE=1 SV=2	29	11	25	8	54.9	1.579	0.726	1.379	1.646	2.083	1.611	1.013	0.81
P16152	Carbonyl reductase [NADPH] 1 OS=Homo sapiens OX=9606 GN=CBR1 PE=1 SV=3	53	11	25	9	30.4	0.365	0.39	0.834	1.157	0.556	0.377	1.606	0.939
Q8NBJ5	Procollagen galactosyltransferase 1 OS=Homo sapiens OX=9606 GN=COLGALT1 PE=1 SV=1	30	18	25	18	71.6	4.903	2.783	0.834	1.19	0.581	0.717	0.682	0.639
P00734	Prothrombin OS=Homo sapiens OX=9606 GN=F2 PE=1 SV=2	40	19	25	19	70	0.409	0.397	0.304	0.306	0.326	0.378	1.95	1.43
Q8NBS9	Thioredoxin domain-containing protein 5 OS=Homo sapiens OX=9606 GN=TXNDC5 PE=1 SV=2	40	14	25	14	47.6	2.157	1.178	0.875	0.921	0.989	0.765	1.382	0.912
P13647	Keratin, type II cytoskeletal 5 OS=Homo sapiens OX=9606 GN=KRT5 PE=1 SV=3	27	17	25	12	62.3	0.56	0.913	1.128	0.52	2.669	2.837	0.19	0.209
Q4KMQ2	Anoctamin-6 OS=Homo sapiens OX=9606 GN=ANO6 PE=1 SV=2	21	16	25	16	106.1	1.258	0.784	1.192	1.48	2.516	2.08	1.083	0.817
P56182	Ribosomal RNA processing protein 1 homolog A OS=Homo sapiens OX=9606 GN=RRP1 PE=1 SV=1	28	12	25	12	52.8	0.282	1.253	0.41	0.459	1.26	1.588	0.407	0.614
O00541	Pescadillo homolog OS=Homo sapiens OX=9606 GN=PES1 PE=1 SV=1	32	16	25	16	68	0.327	1.495	0.326	0.334	1.183	1.479	0.353	0.732
Q16134	Electron transfer flavoprotein-ubiquinone oxidoreductase, mitochondrial OS=Homo sapiens OX=9606 GN=ETFDH PE=1 SV=2	29	16	25	16	68.5	0.321	0.248	2.522	2.828	0.266	0.618	1.123	0.971
P51531	Probable global transcription activator SNF2L2 OS=Homo sapiens OX=9606 GN=SMARCA2 PE=1 SV=2	11	15	25	6	181.2	0.529	1.673	0.708	0.552	1.833	2.157	0.119	0.253
P28827	Receptor-type tyrosine-protein phosphatase mu OS=Homo sapiens OX=9606 GN=PTPRM PE=1 SV=2	19	20	25	20	163.6	1.011	0.527	1.801	2.202	3.144	1.824	0.565	0.407
O43451	Maltase-glucoamylase, intestinal OS=Homo sapiens OX=9606 GN=MGAM PE=1 SV=5	15	22	25	22	209.7	8.343	3.657	0.078	0.1	0.144	0.137	0.801	0.496
Q6P996	Pyridoxal-dependent decarboxylase domain-containing protein 1 OS=Homo sapiens OX=9606 GN=PDXDC1 PE=1 SV=2	20	12	25	12	86.7	0.496	0.966	0.426	0.403	0.546	0.374	1.663	1.313
Q68DK2	Zinc finger FYVE domain-containing protein 26 OS=Homo sapiens OX=9606 GN=ZFYVE26 PE=1 SV=3	10	23	25	23	284.4	0.912	1.494	0.772	0.721	1.167	0.779	0.88	1.113
P22897	Macrophage mannose receptor 1 OS=Homo sapiens OX=9606 GN=MRC1 PE=1 SV=1	17	22	25	22	165.9	3.231	3.231	1.14	2.147	2.355	2.913	0.405	0.358
Q96HE7	ERO1-like protein alpha OS=Homo sapiens OX=9606 GN=ERO1A PE=1 SV=2	36	14	25	13	54.4	1.63	0.957	0.42	0.469	0.313	0.31	1.661	1.348
Q15005	Signal peptidase complex subunit 2 OS=Homo sapiens OX=9606 GN=SPCS2 PE=1 SV=3	47	9	25	9	25	1.754	1.207	1.168	1.491	0.766	1.216	1.323	0.982
P48047	ATP synthase subunit O, mitochondrial OS=Homo sapiens OX=9606 GN=ATP5PO PE=1 SV=1	45	8	25	8	23.3	0.728	0.459	3.001	2.966	0.253	0.475	0.899	0.75
Q14568	Heat shock protein HSP 90-alpha A2 OS=Homo sapiens OX=9606 GN=HSP90AA2P PE=1 SV=2	15	4	25	1	39.3	0.812	0.716	0.496	0.92	0.459	0.334	1.136	1.232
Q15751	Probable E3 ubiquitin-protein ligase HERC1 OS=Homo sapiens OX=9606 GN=HERC1 PE=1 SV=2	6	23	25	23	531.9	0.619	0.749	0.54	0.556	0.903	0.63	0.699	1.724
Q9UKV8	Protein argonaute-2 OS=Homo sapiens OX=9606 GN=AGO2 PE=1 SV=3	29	19	24	14	97.1	0.46	0.552	0.797	0.68	1.272	1.557	0.408	0.437
Q9H4A4	Aminopeptidase B OS=Homo sapiens OX=9606 GN=RNPEP PE=1 SV=2	30	16	24	16	72.5	1.628	2.592	0.258	0.43	0.415	0.379	1.499	1.024
Q9NZ08	Endoplasmic reticulum aminopeptidase 1 OS=Homo sapiens OX=9606 GN=ERAP1 PE=1 SV=3	20	16	24	16	107.2	2.779	1.734	1.201	1.437	0.919	1.163	0.69	0.579
Q8IUR7	Armadillo repeat-containing protein 8 OS=Homo sapiens OX=9606 GN=ARMC8 PE=1 SV=2	23	15	24	15	75.5	0.449	0.805	0.343	0.329	0.493	0.561	0.668	1.651
Q86UX7	Fermitin family homolog 3 OS=Homo sapiens OX=9606 GN=FERMT3 PE=1 SV=1	27	15	24	15	75.9	0.593	0.854	0.801	0.87	1.312	0.838	1.268	0.842
Q9UI12	V-type proton ATPase subunit H OS=Homo sapiens OX=9606 GN=ATP6V1H PE=1 SV=1	34	14	24	14	55.8	0.753	0.625	0.632	0.677	0.631	0.493	1.158	1.658
P43243	Matrin-3 OS=Homo sapiens OX=9606 GN=MATR3 PE=1 SV=2	14	10	24	10	94.6	0.483	1.292	1.065	0.626	1.553	0.824	0.24	0.403
Q15019	Septin-2 OS=Homo sapiens OX=9606 GN=SEPTIN2 PE=1 SV=1	50	13	24	13	41.5	1.038	0.833	0.454	0.748	0.96	1.037	0.984	1.015
Q8NFI4	Putative protein FAM10A5 OS=Homo sapiens OX=9606 GN=ST13P5 PE=5 SV=1	21	8	24	8	41.4	0.785	0.871	1.107	1.563	1.164	0.609	1.253	0.913
O75746	Calcium-binding mitochondrial carrier protein Aralar1 OS=Homo sapiens OX=9606 GN=SLC25A12 PE=1 SV=2	24	14	24	10	74.7	1.578	0.95	2.255	2.628	0.269	0.84	1	0.888
O15144	Actin-related protein 2/3 complex subunit 2 OS=Homo sapiens OX=9606 GN=ARPC2 PE=1 SV=1	38	12	24	12	34.3	0.957	0.974	0.312	0.454	0.401	0.424	0.85	1.207
P48449	Lanosterol synthase OS=Homo sapiens OX=9606 GN=LSS PE=1 SV=1	24	15	24	15	83.3	0.754	0.692	2.307	3.113	1.34	1.73	0.64	0.574
P50748	Kinetochore-associated protein 1 OS=Homo sapiens OX=9606 GN=KNTC1 PE=1 SV=1	10	21	24	21	250.6	0.374	0.598	0.153	0.149	0.23	0.228	1.226	2.475
Q86UP2	Kinectin OS=Homo sapiens OX=9606 GN=KTN1 PE=1 SV=1	15	19	24	19	156.2	0.604	0.725	1.165	1.869	0.558	0.781	0.792	0.868
Q9NTJ3	Structural maintenance of chromosomes protein 4 OS=Homo sapiens OX=9606 GN=SMC4 PE=1 SV=2	16	19	24	19	147.1	0.711	1.457	0.468	0.33	0.568	0.465	1.008	1.836
Q58FF8	Putative heat shock protein HSP 90-beta 2 OS=Homo sapiens OX=9606 GN=HSP90AB2P PE=1 SV=2	16	6	24	3	44.3	0.542	0.612	0.211	0.341	0.254	0.202	1.677	1.532
P59666	Neutrophil defensin 3 OS=Homo sapiens OX=9606 GN=DEFA3 PE=1 SV=1	19	2	24	2	10.2	0.131	0.142	0.23	0.181	0.413	0.294	2.045	1.174
P08962	CD63 antigen OS=Homo sapiens OX=9606 GN=CD63 PE=1 SV=2	16	4	24	4	25.6	2.225	0.964	0.668	0.838	0.705	0.611	1.617	1.011
Q9NW08	DNA-directed RNA polymerase III subunit RPC2 OS=Homo sapiens OX=9606 GN=POLR3B PE=1 SV=2	18	18	24	18	127.7	0.471	0.671	0.656	0.439	1.284	1.444	0.411	0.834
P60900	Proteasome subunit alpha type-6 OS=Homo sapiens OX=9606 GN=PSMA6 PE=1 SV=1	46	10	24	10	27.4	0.354	0.224	0.306	0.343	0.29	0.239	0.314	0.294
P09651	Heterogeneous nuclear ribonucleoprotein A1 OS=Homo sapiens OX=9606 GN=HNRNPA1 PE=1 SV=5	41	11	24	9	38.7	0.285	1.91	0.213	0.586	0.254	0.326	2.029	1.053
Q8IXB1	DnaJ homolog subfamily C member 10 OS=Homo sapiens OX=9606 GN=DNAJC10 PE=1 SV=2	21	15	24	15	91	1.862	1.221	1.496	1.679	0.901	1.138	0.869	0.764
O43491	Band 4.1-like protein 2 OS=Homo sapiens OX=9606 GN=EPB41L2 PE=1 SV=1	19	16	24	14	112.5	1.617	1.587	0.605	0.701	2.145	2.785	0.908	0.764
Q14166	Tubulin--tyrosine ligase-like protein 12 OS=Homo sapiens OX=9606 GN=TTLL12 PE=1 SV=2	28	15	24	15	74.4	0.828	2.186	0.314	0.302	0.427	0.241	1.536	1.392
Q8NI27	THO complex subunit 2 OS=Homo sapiens OX=9606 GN=THOC2 PE=1 SV=2	13	18	24	18	182.7	0.243	0.802	0.376	0.326	0.724	0.868	0.313	2.001
O14773	Tripeptidyl-peptidase 1 OS=Homo sapiens OX=9606 GN=TPP1 PE=1 SV=2	32	11	24	11	61.2	1.716	1.23	1.596	1.84	1.549	1.212	0.986	0.65
P40429	60S ribosomal protein L13a OS=Homo sapiens OX=9606 GN=RPL13A PE=1 SV=2	37	8	24	8	23.6	1.125	1.809	0.54	0.588	1.267	0.473	0.302	0.286
P42285	Exosome RNA helicase MTR4 OS=Homo sapiens OX=9606 GN=MTREX PE=1 SV=3	19	18	24	18	117.7	0.305	0.877	0.412	0.283	0.809	0.639	0.727	1.576
Q8N1F7	Nuclear pore complex protein Nup93 OS=Homo sapiens OX=9606 GN=NUP93 PE=1 SV=2	26	20	24	20	93.4	0.826	1.404	0.354	0.324	0.569	0.617	1.304	1.645
P48426	Phosphatidylinositol 5-phosphate 4-kinase type-2 alpha OS=Homo sapiens OX=9606 GN=PIP4K2A PE=1 SV=2	25	9	24	5	46.2	0.37	0.594	0.798	0.876	1.607	1.069	0.284	0.256
P02511	Alpha-crystallin B chain OS=Homo sapiens OX=9606 GN=CRYAB PE=1 SV=2	41	7	24	7	20.1	0.185	0.161	0.59	0.733	0.617	0.447	1.624	1.416
Q9UNF1	Melanoma-associated antigen D2 OS=Homo sapiens OX=9606 GN=MAGED2 PE=1 SV=2	26	13	24	11	64.9	0.265	0.812	0.427	0.404	0.694	0.409	1.283	1.607
P53992	Protein transport protein Sec24C OS=Homo sapiens OX=9606 GN=SEC24C PE=1 SV=3	19	15	24	15	118.2	0.8	1.187	0.31	0.417	0.367	0.341	1.154	1.917
Q02252	Methylmalonate-semialdehyde dehydrogenase [acylating], mitochondrial OS=Homo sapiens OX=9606 GN=ALDH6A1 PE=1 SV=2	39	16	24	16	57.8	0.477	0.314	3.528	2.222	0.171	0.524	0.844	0.609
Q9Y4G6	Talin-2 OS=Homo sapiens OX=9606 GN=TLN2 PE=1 SV=4	7	16	24	8	271.4	2.412	1.81	0.965	1.144	2.023	2.316	0.877	0.698
Q9NY15	Stabilin-1 OS=Homo sapiens OX=9606 GN=STAB1 PE=1 SV=3	9	20	24	20	275.3	1.826	1.925	1.673	3.367	1.817	2.45	0.439	0.414
Q15418	Ribosomal protein S6 kinase alpha-1 OS=Homo sapiens OX=9606 GN=RPS6KA1 PE=1 SV=2	28	16	24	11	82.7	0.816	0.866	0.341	0.33	0.445	0.413	1.793	1.192
Q9NW13	RNA-binding protein 28 OS=Homo sapiens OX=9606 GN=RBM28 PE=1 SV=3	25	17	24	17	85.7	0.274	1.232	0.628	0.473	1.646	1.022	0.171	0.227
P10643	Complement component C7 OS=Homo sapiens OX=9606 GN=C7 PE=1 SV=2	26	18	24	17	93.5	0.226	0.236	0.148	0.154	0.245	0.359	1.962	1.897
P22033	Methylmalonyl-CoA mutase, mitochondrial OS=Homo sapiens OX=9606 GN=MMUT PE=1 SV=4	23	14	24	14	83.1	0.492	0.38	2.62	1.874	0.341	0.519	0.735	0.55
Q15046	Lysine--tRNA ligase OS=Homo sapiens OX=9606 GN=KARS1 PE=1 SV=3	26	15	24	15	68	0.946	0.904	0.588	0.62	0.512	0.484	1.227	1.212
Q9NRW1	Ras-related protein Rab-6B OS=Homo sapiens OX=9606 GN=RAB6B PE=1 SV=1	39	8	24	4	23.4	0.156	0.145	1.318	1.241	1.382	0.922	1.26	1.596
P0DOY3	Immunoglobulin lambda constant 3 OS=Homo sapiens OX=9606 GN=IGLC3 PE=1 SV=1	62	5	24	3	11.3	1.758	2.215	0.237	0.257	0.367	0.442	1.519	0.988
O60701	UDP-glucose 6-dehydrogenase OS=Homo sapiens OX=9606 GN=UGDH PE=1 SV=1	36	15	24	15	55	0.671	0.631	0.532	0.562	0.552	0.695	1.496	1.387
P22090	40S ribosomal protein S4, Y isoform 1 OS=Homo sapiens OX=9606 GN=RPS4Y1 PE=1 SV=2	43	11	24	6	29.4	1.305	2.335	0.632	0.495	1.653	1.018	0.496	0.543
P08069	Insulin-like growth factor 1 receptor OS=Homo sapiens OX=9606 GN=IGF1R PE=1 SV=1	16	16	24	14	154.7	1.402	0.705	2.489	2.777	3.626	1.787	0.478	0.353
P22830	Ferrochelatase, mitochondrial OS=Homo sapiens OX=9606 GN=FECH PE=1 SV=2	42	13	24	13	47.8	0.392	0.25	2.179	1.744	0.277	0.584	1.091	1.019
P59665	Neutrophil defensin 1 OS=Homo sapiens OX=9606 GN=DEFA1 PE=1 SV=1	19	2	24	2	10.2	0.131	0.142	0.23	0.181	0.413	0.294	2.045	1.174
O43861	Probable phospholipid-transporting ATPase IIB OS=Homo sapiens OX=9606 GN=ATP9B PE=2 SV=4	16	18	24	14	129.2	1.349	0.751	1.229	1.525	1.547	1.084	1.158	1.001
Q16795	NADH dehydrogenase [ubiquinone] 1 alpha subcomplex subunit 9, mitochondrial OS=Homo sapiens OX=9606 GN=NDUFA9 PE=1 SV=2	33	11	24	11	42.5	0.408	0.306	2.305	2.774	0.224	0.826	1.036	1.062
Q15008	26S proteasome non-ATPase regulatory subunit 6 OS=Homo sapiens OX=9606 GN=PSMD6 PE=1 SV=1	32	12	24	12	45.5	0.486	0.489	0.403	0.427	0.487	0.289	0.612	1.739
P57729	Ras-related protein Rab-38 OS=Homo sapiens OX=9606 GN=RAB38 PE=1 SV=1	54	9	24	7	23.7	0.611	0.587	2.899	2.481	1.853	1.789	0.483	0.405
P0DOY2	Immunoglobulin lambda constant 2 OS=Homo sapiens OX=9606 GN=IGLC2 PE=1 SV=1	62	5	24	3	11.3	1.758	2.215	0.237	0.257	0.367	0.442	1.519	0.988
P12429	Annexin A3 OS=Homo sapiens OX=9606 GN=ANXA3 PE=1 SV=3	42	13	24	13	36.4	0.047	0.031	0.038	0.046	0.107	0.137	2.406	1.313
Q7Z7H5	Transmembrane emp24 domain-containing protein 4 OS=Homo sapiens OX=9606 GN=TMED4 PE=1 SV=1	42	8	24	6	25.9	1.532	0.939	1.414	1.676	1.485	1.6	1.071	0.863
Q86UE4	Protein LYRIC OS=Homo sapiens OX=9606 GN=MTDH PE=1 SV=2	30	14	23	14	63.8	0.885	0.656	2.767	3.931	1	1.52	0.366	0.319
P23381	Tryptophan--tRNA ligase, cytoplasmic OS=Homo sapiens OX=9606 GN=WARS1 PE=1 SV=2	28	10	23	10	53.1	0.865	1.045	0.488	0.726	0.474	0.306	0.758	1.297
Q14C86	GTPase-activating protein and VPS9 domain-containing protein 1 OS=Homo sapiens OX=9606 GN=GAPVD1 PE=1 SV=2	16	20	23	20	164.9	0.853	1.299	0.486	0.537	0.754	0.618	0.962	1.197
Q15067	Peroxisomal acyl-coenzyme A oxidase 1 OS=Homo sapiens OX=9606 GN=ACOX1 PE=1 SV=3	31	14	23	14	74.4	0.904	1.033	0.799	0.921	0.24	0.342	1.709	1.23
Q13619	Cullin-4A OS=Homo sapiens OX=9606 GN=CUL4A PE=1 SV=3	21	15	23	8	87.6	0.527	0.802	0.437	0.437	0.616	0.623	0.563	1.09
O60306	RNA helicase aquarius OS=Homo sapiens OX=9606 GN=AQR PE=1 SV=4	14	17	23	17	171.2	0.45	1.902	0.584	0.361	0.998	1.125	0.375	0.813
P16278	Beta-galactosidase OS=Homo sapiens OX=9606 GN=GLB1 PE=1 SV=2	17	9	23	8	76	3.525	1.944	1.28	1.671	1.371	1.116	1.1	0.713
Q9Y4W2	Ribosomal biogenesis protein LAS1L OS=Homo sapiens OX=9606 GN=LAS1L PE=1 SV=2	19	12	23	12	83	0.339	1.697	0.85	0.589	1.826	2.183	0.345	0.787
P26358	DNA (cytosine-5)-methyltransferase 1 OS=Homo sapiens OX=9606 GN=DNMT1 PE=1 SV=2	10	17	23	17	183.1	0.671	0.71	0.565	0.417	1.168	1.054	0.637	0.798
Q15286	Ras-related protein Rab-35 OS=Homo sapiens OX=9606 GN=RAB35 PE=1 SV=1	48	8	23	7	23	1.151	0.784	1.273	1.419	1.359	0.896	1.278	0.907
P62195	26S proteasome regulatory subunit 8 OS=Homo sapiens OX=9606 GN=PSMC5 PE=1 SV=1	46	15	23	15	45.6	0.542	0.508	0.563	0.522	0.547	0.363	1.12	1.584
P54802	Alpha-N-acetylglucosaminidase OS=Homo sapiens OX=9606 GN=NAGLU PE=1 SV=2	20	11	23	11	82.2	2.375	1.444	1.301	1.51	1.871	1.28	0.652	0.433
P01903	HLA class II histocompatibility antigen, DR alpha chain OS=Homo sapiens OX=9606 GN=HLA-DRA PE=1 SV=1	28	5	23	5	28.6	1.735	1.42	0.337	0.669	0.548	0.681	1.756	0.889
P0DOX7	Immunoglobulin kappa light chain OS=Homo sapiens OX=9606 PE=1 SV=1	41	5	23	2	23.4	0.935	0.932	0.332	0.381	0.386	0.518	1.536	1.145
P50395	Rab GDP dissociation inhibitor beta OS=Homo sapiens OX=9606 GN=GDI2 PE=1 SV=2	39	15	23	11	50.6	1.48	1.473	0.729	1.19	1.037	0.813	0.885	0.704
Q96JJ3	Engulfment and cell motility protein 2 OS=Homo sapiens OX=9606 GN=ELMO2 PE=1 SV=2	27	17	23	16	82.6	1.033	1.199	0.456	0.452	0.615	0.458	1.119	1.519
P46779	60S ribosomal protein L28 OS=Homo sapiens OX=9606 GN=RPL28 PE=1 SV=3	38	6	23	6	15.7	0.933	2.486	0.998	0.603	1.434	0.503	0.483	0.407
Q14160	Protein scribble homolog OS=Homo sapiens OX=9606 GN=SCRIB PE=1 SV=4	15	17	23	16	174.8	0.946	0.584	0.783	0.898	1.479	0.764	1.813	1.09
P10721	Mast/stem cell growth factor receptor Kit OS=Homo sapiens OX=9606 GN=KIT PE=1 SV=1	19	19	23	17	109.8	0.286	0.176	2.582	3.054	3.276	1.983	0.498	0.363
P07093	Glia-derived nexin OS=Homo sapiens OX=9606 GN=SERPINE2 PE=1 SV=1	32	12	23	12	44	3.102	2.221	0.648	0.504	0.901	0.979	0.8	0.696
Q8WTT2	Nucleolar complex protein 3 homolog OS=Homo sapiens OX=9606 GN=NOC3L PE=1 SV=1	19	14	23	14	92.5	0.406	1.194	0.612	0.641	1.653	1.373	0.231	0.432
Q14997	Proteasome activator complex subunit 4 OS=Homo sapiens OX=9606 GN=PSME4 PE=1 SV=2	12	20	23	20	211.2	0.306	0.489	0.492	0.549	0.992	0.665	0.777	1.394
Q7Z3U7	Protein MON2 homolog OS=Homo sapiens OX=9606 GN=MON2 PE=1 SV=3	10	17	23	17	190.2	0.563	0.663	0.496	0.474	0.582	0.472	1.392	1.555
Q7Z2K6	Endoplasmic reticulum metallopeptidase 1 OS=Homo sapiens OX=9606 GN=ERMP1 PE=1 SV=2	15	13	23	13	100.2	2.129	1.132	2.094	2.49	1.207	1.679	0.923	0.692
P48729	Casein kinase I isoform alpha OS=Homo sapiens OX=9606 GN=CSNK1A1 PE=1 SV=2	42	12	23	12	38.9	0.615	0.881	0.529	0.521	0.961	0.668	0.61	0.571
O75874	Isocitrate dehydrogenase [NADP] cytoplasmic OS=Homo sapiens OX=9606 GN=IDH1 PE=1 SV=2	37	13	23	12	46.6	1.914	2.781	0.298	0.443	0.509	0.625	1.184	1.264
Q92673	Sortilin-related receptor OS=Homo sapiens OX=9606 GN=SORL1 PE=1 SV=2	10	19	23	19	248.3	0.831	0.745	2.467	2.897	2.714	2.096	0.534	0.477
O75844	CAAX prenyl protease 1 homolog OS=Homo sapiens OX=9606 GN=ZMPSTE24 PE=1 SV=2	22	9	23	9	54.8	2.472	1.375	1.115	1.494	0.964	1.406	1	0.831
Q9NX63	MICOS complex subunit MIC19 OS=Homo sapiens OX=9606 GN=CHCHD3 PE=1 SV=1	46	10	23	10	26.1	0.534	0.362	3.591	3.281	0.215	0.662	0.845	0.864
Q9Y487	V-type proton ATPase 116 kDa subunit a2 OS=Homo sapiens OX=9606 GN=ATP6V0A2 PE=1 SV=2	19	13	23	11	98	0.963	0.516	0.422	0.532	0.599	0.469	1.934	1.312
Q9NYU1	UDP-glucose:glycoprotein glucosyltransferase 2 OS=Homo sapiens OX=9606 GN=UGGT2 PE=1 SV=4	15	20	23	20	174.6	2.35	1.524	1.041	1.238	1.03	1.533	0.971	0.766
P00747	Plasminogen OS=Homo sapiens OX=9606 GN=PLG PE=1 SV=2	27	19	23	19	90.5	0.418	0.607	0.424	0.361	0.528	0.692	1.316	1.618
Q99747	Gamma-soluble NSF attachment protein OS=Homo sapiens OX=9606 GN=NAPG PE=1 SV=1	46	12	23	12	34.7	0.51	0.424	1.477	2.067	0.94	0.658	1.364	1.027
Q9H361	Polyadenylate-binding protein 3 OS=Homo sapiens OX=9606 GN=PABPC3 PE=1 SV=2	12	8	23	8	70	0.457	0.567	0.417	0.487	0.418	0.407	0.698	0.594
Q13303	Voltage-gated potassium channel subunit beta-2 OS=Homo sapiens OX=9606 GN=KCNAB2 PE=1 SV=2	32	10	23	8	41	0.452	0.889	0.994	0.564	1.334	1.158	0.59	0.915
O00425	Insulin-like growth factor 2 mRNA-binding protein 3 OS=Homo sapiens OX=9606 GN=IGF2BP3 PE=1 SV=2	35	18	23	17	63.7	0.213	0.199	0.149	0.156	0.236	0.6	2.349	1.421
O00217	NADH dehydrogenase [ubiquinone] iron-sulfur protein 8, mitochondrial OS=Homo sapiens OX=9606 GN=NDUFS8 PE=1 SV=1	18	4	23	4	23.7	0.408	0.317	2.609	2.787	0.206	0.483	1.054	0.973
Q92542	Nicastrin OS=Homo sapiens OX=9606 GN=NCSTN PE=1 SV=2	15	11	23	11	78.4	2.259	1.149	1.087	1.393	1.471	1.067	1.19	0.839
P25787	Proteasome subunit alpha type-2 OS=Homo sapiens OX=9606 GN=PSMA2 PE=1 SV=2	50	8	23	8	25.9	0.298	0.192	0.232	0.269	0.257	0.199	0.277	0.23
O60488	Long-chain-fatty-acid--CoA ligase 4 OS=Homo sapiens OX=9606 GN=ACSL4 PE=1 SV=2	29	16	23	14	79.1	0.935	1.088	0.503	0.388	0.911	0.589	1.455	1.328
P62826	GTP-binding nuclear protein Ran OS=Homo sapiens OX=9606 GN=RAN PE=1 SV=3	28	6	23	6	24.4	0.36	0.704	0.709	0.473	1.024	0.501	1.238	0.996
P61221	ATP-binding cassette sub-family E member 1 OS=Homo sapiens OX=9606 GN=ABCE1 PE=1 SV=1	32	16	23	16	67.3	0.518	0.709	0.355	0.57	0.414	0.346	1.43	1.318
P08559	Pyruvate dehydrogenase E1 component subunit alpha, somatic form, mitochondrial OS=Homo sapiens OX=9606 GN=PDHA1 PE=1 SV=3	29	12	23	12	43.3	0.479	0.349	3.107	2.14	0.213	0.638	0.901	0.74
O14818	Proteasome subunit alpha type-7 OS=Homo sapiens OX=9606 GN=PSMA7 PE=1 SV=1	44	9	23	9	27.9	0.396	0.295	0.253	0.293	0.266	0.219	0.304	0.239
Q9P0I2	ER membrane protein complex subunit 3 OS=Homo sapiens OX=9606 GN=EMC3 PE=1 SV=3	39	7	23	7	29.9	2.2	1.489	1.328	1.536	0.911	1.288	1.233	0.909
Q8IWV8	E3 ubiquitin-protein ligase UBR2 OS=Homo sapiens OX=9606 GN=UBR2 PE=1 SV=1	12	19	23	19	200.4	0.534	0.812	0.355	0.37	0.556	0.458	1.298	1.511
Q14247	Src substrate cortactin OS=Homo sapiens OX=9606 GN=CTTN PE=1 SV=2	34	17	23	17	61.5	2.421	2.169	0.576	0.964	1.159	1.558	0.844	0.674
P47756	F-actin-capping protein subunit beta OS=Homo sapiens OX=9606 GN=CAPZB PE=1 SV=4	27	7	23	7	31.3	1.4	1.043	0.719	1.017	0.875	0.705	0.948	1.039
P13804	Electron transfer flavoprotein subunit alpha, mitochondrial OS=Homo sapiens OX=9606 GN=ETFA PE=1 SV=1	37	9	23	9	35.1	0.555	0.347	3.137	1.986	0.265	0.519	0.92	0.64
Q9Y262	Eukaryotic translation initiation factor 3 subunit L OS=Homo sapiens OX=9606 GN=EIF3L PE=1 SV=1	25	14	23	14	66.7	0.477	0.567	0.264	0.34	0.298	0.305	0.63	2.174
Q99805	Transmembrane 9 superfamily member 2 OS=Homo sapiens OX=9606 GN=TM9SF2 PE=1 SV=1	17	9	23	9	75.7	1.694	0.882	1.412	1.649	2.263	1.772	0.93	0.815
P00488	Coagulation factor XIII A chain OS=Homo sapiens OX=9606 GN=F13A1 PE=1 SV=4	23	13	23	13	83.2	1.891	2.581	0.331	0.466	0.795	1.172	0.94	0.803
P18084	Integrin beta-5 OS=Homo sapiens OX=9606 GN=ITGB5 PE=1 SV=1	24	13	23	13	88	2.809	1.374	1.173	1.454	2.26	1.986	1.105	0.738
P08865	40S ribosomal protein SA OS=Homo sapiens OX=9606 GN=RPSA PE=1 SV=4	42	8	23	8	32.8	0.405	0.37	0.334	0.389	0.29	0.296	1.225	1.156
Q8TD19	Serine/threonine-protein kinase Nek9 OS=Homo sapiens OX=9606 GN=NEK9 PE=1 SV=2	17	15	23	15	107.1	0.485	0.447	0.501	0.654	0.577	0.408	1.44	1.156
P15924	Desmoplakin OS=Homo sapiens OX=9606 GN=DSP PE=1 SV=3	7	20	23	20	331.6	0.57	0.605	0.748	0.361	1.928	2.012	0.807	0.868
O75882	Attractin OS=Homo sapiens OX=9606 GN=ATRN PE=1 SV=2	8	12	23	12	158.4	1.296	0.745	1.639	2.016	2.287	1.663	0.765	0.585
Q13045	Protein flightless-1 homolog OS=Homo sapiens OX=9606 GN=FLII PE=1 SV=2	15	14	23	14	144.7	0.845	1.092	0.316	0.359	0.519	0.427	1.404	1.33
P30533	Alpha-2-macroglobulin receptor-associated protein OS=Homo sapiens OX=9606 GN=LRPAP1 PE=1 SV=1	40	14	23	14	41.4	2.541	1.153	1.896	1.666	0.802	0.792	0.835	0.468
Q14156	Protein EFR3 homolog A OS=Homo sapiens OX=9606 GN=EFR3A PE=1 SV=2	22	18	23	17	92.9	0.628	0.485	2.408	2.459	3.572	1.602	0.618	0.46
O75477	Erlin-1 OS=Homo sapiens OX=9606 GN=ERLIN1 PE=1 SV=2	30	10	23	7	39.1	1.959	1.282	0.874	1.134	0.764	1.298	1.253	1.038
Q92888	Rho guanine nucleotide exchange factor 1 OS=Homo sapiens OX=9606 GN=ARHGEF1 PE=1 SV=2	27	19	23	19	102.4	1.117	1.509	0.515	0.565	0.891	0.548	1.571	1.124
P09543	2',3'-cyclic-nucleotide 3'-phosphodiesterase OS=Homo sapiens OX=9606 GN=CNP PE=1 SV=2	36	15	23	15	47.5	4.101	2.131	1.148	1.162	1.24	0.794	0.93	0.686
P08581	Hepatocyte growth factor receptor OS=Homo sapiens OX=9606 GN=MET PE=1 SV=4	14	16	23	16	155.4	0.271	0.222	2.618	2.83	2.943	1.874	0.314	0.317
P23528	Cofilin-1 OS=Homo sapiens OX=9606 GN=CFL1 PE=1 SV=3	48	7	23	5	18.5	1.362	1.435	0.335	0.632	0.495	0.419	1.414	1.04
Q7Z3J2	VPS35 endosomal protein sorting factor-like OS=Homo sapiens OX=9606 GN=VPS35L PE=1 SV=2	22	19	22	19	109.5	0.738	0.983	0.459	0.475	0.686	0.5	1.25	1.387
Q9ULV4	Coronin-1C OS=Homo sapiens OX=9606 GN=CORO1C PE=1 SV=1	30	13	22	12	53.2	0.616	0.603	0.602	0.75	0.656	0.621	0.912	1.199
P08240	Signal recognition particle receptor subunit alpha OS=Homo sapiens OX=9606 GN=SRPRA PE=1 SV=2	24	15	22	15	69.8	0.732	0.872	0.65	0.782	0.413	0.514	1.711	1.333
Q86TX2	Acyl-coenzyme A thioesterase 1 OS=Homo sapiens OX=9606 GN=ACOT1 PE=1 SV=1	34	12	22	12	46.2	0.644	0.474	2.156	1.418	0.278	0.487	1.176	0.899
P00403	Cytochrome c oxidase subunit 2 OS=Homo sapiens OX=9606 GN=MT-CO2 PE=1 SV=1	31	6	22	6	25.5	1.053	0.681	2.443	2.786	0.3	0.921	0.953	0.859
Q9NPH3	Interleukin-1 receptor accessory protein OS=Homo sapiens OX=9606 GN=IL1RAP PE=1 SV=2	22	13	22	13	65.4	5.31	2.05	0.336	0.442	0.814	0.638	1.296	0.89
Q08AM6	Protein VAC14 homolog OS=Homo sapiens OX=9606 GN=VAC14 PE=1 SV=1	21	14	22	14	87.9	1.514	1.435	0.492	0.507	0.891	0.659	0.861	1.347
Q7L014	Probable ATP-dependent RNA helicase DDX46 OS=Homo sapiens OX=9606 GN=DDX46 PE=1 SV=2	16	16	22	16	117.3	0.462	1.454	0.706	0.532	1.109	0.795	0.717	1.064
Q15738	Sterol-4-alpha-carboxylate 3-dehydrogenase, decarboxylating OS=Homo sapiens OX=9606 GN=NSDHL PE=1 SV=2	38	12	22	12	41.9	1.569	1.056	0.931	1.164	0.82	1.131	1.274	1.025
Q13393	Phospholipase D1 OS=Homo sapiens OX=9606 GN=PLD1 PE=1 SV=1	19	16	22	16	124.1	2.697	1.487	0.391	0.49	0.461	0.49	1.446	1.203
P39019	40S ribosomal protein S19 OS=Homo sapiens OX=9606 GN=RPS19 PE=1 SV=2	48	7	22	7	16.1	1.003	0.884	0.808	1.012	0.202	0.15	0.335	0.295
P23142	Fibulin-1 OS=Homo sapiens OX=9606 GN=FBLN1 PE=1 SV=4	19	12	22	12	77.2	0.533	0.832	0.458	0.392	0.69	0.695	1.707	1.331
Q99497	Parkinson disease protein 7 OS=Homo sapiens OX=9606 GN=PARK7 PE=1 SV=2	42	6	22	6	19.9	1.123	1.192	1.698	1.712	0.49	0.47	0.784	0.588
Q15437	Protein transport protein Sec23B OS=Homo sapiens OX=9606 GN=SEC23B PE=1 SV=2	25	15	22	13	86.4	0.905	1.206	0.58	0.722	0.644	0.455	0.935	1.229
P78344	Eukaryotic translation initiation factor 4 gamma 2 OS=Homo sapiens OX=9606 GN=EIF4G2 PE=1 SV=1	19	16	22	16	102.3	0.853	1.811	0.31	0.346	0.422	0.41	1.579	1.179
Q8NBJ7	Inactive C-alpha-formylglycine-generating enzyme 2 OS=Homo sapiens OX=9606 GN=SUMF2 PE=1 SV=2	31	7	22	7	33.8	2.368	1.514	1.533	1.222	0.842	0.795	0.93	0.601
P62269	40S ribosomal protein S18 OS=Homo sapiens OX=9606 GN=RPS18 PE=1 SV=3	47	8	22	8	17.7	0.702	1.414	0.801	0.759	1.047	0.561	0.617	0.711
P22626	Heterogeneous nuclear ribonucleoproteins A2/B1 OS=Homo sapiens OX=9606 GN=HNRNPA2B1 PE=1 SV=2	48	14	22	13	37.4	0.477	2.694	0.201	0.381	0.187	0.262	1.922	0.954
P28288	ATP-binding cassette sub-family D member 3 OS=Homo sapiens OX=9606 GN=ABCD3 PE=1 SV=1	25	16	22	16	75.4	1.155	1.176	0.87	0.922	0.438	0.516	1.296	1.554
P42765	3-ketoacyl-CoA thiolase, mitochondrial OS=Homo sapiens OX=9606 GN=ACAA2 PE=1 SV=2	45	11	22	11	41.9	0.54	0.492	1.822	1.48	0.436	0.862	1.04	0.892
Q86XA9	HEAT repeat-containing protein 5A OS=Homo sapiens OX=9606 GN=HEATR5A PE=1 SV=2	11	19	22	19	221.9	0.904	0.954	0.471	0.489	0.681	0.563	1.139	1.308
P55209	Nucleosome assembly protein 1-like 1 OS=Homo sapiens OX=9606 GN=NAP1L1 PE=1 SV=1	21	6	22	5	45.3	0.395	0.656	0.257	0.301	0.341	0.325	1.37	1.033
P07384	Calpain-1 catalytic subunit OS=Homo sapiens OX=9606 GN=CAPN1 PE=1 SV=1	21	12	22	12	81.8	1.193	1.144	0.495	0.778	0.753	0.835	0.874	1.441
Q13596	Sorting nexin-1 OS=Homo sapiens OX=9606 GN=SNX1 PE=1 SV=3	28	13	22	11	59	0.838	0.905	0.607	0.773	0.723	0.577	1.499	1.136
Q8NC56	LEM domain-containing protein 2 OS=Homo sapiens OX=9606 GN=LEMD2 PE=1 SV=1	22	10	22	10	56.9	1.638	0.862	1.972	1.81	1.858	3.153	0.833	0.72
Q9UP95	Solute carrier family 12 member 4 OS=Homo sapiens OX=9606 GN=SLC12A4 PE=1 SV=2	12	14	22	7	120.6	1.884	1.081	1.567	2.032	2.301	1.911	0.797	0.685
P04920	Anion exchange protein 2 OS=Homo sapiens OX=9606 GN=SLC4A2 PE=1 SV=4	17	15	22	15	136.9	1.419	0.695	0.71	0.859	1.05	0.706	1.676	1.062
Q86VB7	Scavenger receptor cysteine-rich type 1 protein M130 OS=Homo sapiens OX=9606 GN=CD163 PE=1 SV=2	16	16	22	16	125.4	2.051	1.924	1.049	1.943	2.428	2.863	0.737	0.569
P28799	Progranulin OS=Homo sapiens OX=9606 GN=GRN PE=1 SV=2	25	12	22	12	63.5	2.502	1.234	0.902	1.294	1.053	0.798	1.233	0.889
P22234	Multifunctional protein ADE2 OS=Homo sapiens OX=9606 GN=PAICS PE=1 SV=3	31	10	22	10	47	0.324	0.34	0.297	0.372	0.231	0.221	0.657	2.133
P52701	DNA mismatch repair protein Msh6 OS=Homo sapiens OX=9606 GN=MSH6 PE=1 SV=2	13	16	22	16	152.7	0.423	1.971	0.728	0.399	1.184	0.683	0.603	1.449
P36955	Pigment epithelium-derived factor OS=Homo sapiens OX=9606 GN=SERPINF1 PE=1 SV=4	27	11	22	11	46.3	0.145	0.179	2.4	1.895	2.84	2.314	0.296	0.234
P11678	Eosinophil peroxidase OS=Homo sapiens OX=9606 GN=EPX PE=1 SV=2	16	10	22	6	81	0.369	3.307	0.172	0.284	0.755	3.365	0.829	0.949
O15372	Eukaryotic translation initiation factor 3 subunit H OS=Homo sapiens OX=9606 GN=EIF3H PE=1 SV=1	42	12	22	12	39.9	0.357	0.529	0.334	0.419	0.365	0.319	0.55	2.268
Q9H6S0	3'-5' RNA helicase YTHDC2 OS=Homo sapiens OX=9606 GN=YTHDC2 PE=1 SV=2	17	19	22	19	160.1	0.412	0.744	0.775	0.6	2.139	1.069	0.452	0.532
Q9Y285	Phenylalanine--tRNA ligase alpha subunit OS=Homo sapiens OX=9606 GN=FARSA PE=1 SV=3	32	13	22	13	57.5	0.51	0.95	0.778	0.581	0.831	0.554	0.977	1.165
O76094	Signal recognition particle subunit SRP72 OS=Homo sapiens OX=9606 GN=SRP72 PE=1 SV=3	26	15	22	15	74.6	0.756	1.39	0.667	0.815	0.603	0.452	1.01	0.904
P54619	5'-AMP-activated protein kinase subunit gamma-1 OS=Homo sapiens OX=9606 GN=PRKAG1 PE=1 SV=1	46	14	22	14	37.6	1.022	0.937	0.514	0.567	0.8	0.605	1.284	1.097
Q12907	Vesicular integral-membrane protein VIP36 OS=Homo sapiens OX=9606 GN=LMAN2 PE=1 SV=1	37	9	22	9	40.2	1.947	1.185	1.152	1.321	1.06	1.088	1.161	1.126
P49736	DNA replication licensing factor MCM2 OS=Homo sapiens OX=9606 GN=MCM2 PE=1 SV=4	23	16	22	16	101.8	0.245	0.61	0.213	0.149	0.334	0.296	1.397	2.268
Q9H0U3	Magnesium transporter protein 1 OS=Homo sapiens OX=9606 GN=MAGT1 PE=1 SV=1	20	7	22	6	38	1.444	0.887	1.427	1.743	0.802	1.211	1.2	0.894
P08134	Rho-related GTP-binding protein RhoC OS=Homo sapiens OX=9606 GN=RHOC PE=1 SV=1	32	5	21	1	22	0.865	0.693	1.288	1.705	1.744	0.793	0.864	0.766
Q9BYT8	Neurolysin, mitochondrial OS=Homo sapiens OX=9606 GN=NLN PE=1 SV=1	25	15	21	15	80.6	0.545	0.37	3.246	2.309	0.48	0.379	0.437	0.345
P49753	Acyl-coenzyme A thioesterase 2, mitochondrial OS=Homo sapiens OX=9606 GN=ACOT2 PE=1 SV=6	28	11	21	11	53.2	0.649	0.479	2.127	1.407	0.284	0.493	1.173	0.907
Q86YS7	C2 domain-containing protein 5 OS=Homo sapiens OX=9606 GN=C2CD5 PE=1 SV=1	16	16	21	16	110.4	0.831	0.932	1.187	1.257	1.686	0.878	0.915	0.823
Q92820	Gamma-glutamyl hydrolase OS=Homo sapiens OX=9606 GN=GGH PE=1 SV=2	29	9	21	9	35.9	2.284	1.199	0.474	0.638	0.442	0.328	1.25	0.809
O96005	Cleft lip and palate transmembrane protein 1 OS=Homo sapiens OX=9606 GN=CLPTM1 PE=1 SV=1	16	9	21	9	76	1.369	0.896	1.772	2.053	1.331	1.696	1.053	0.791
P62910	60S ribosomal protein L32 OS=Homo sapiens OX=9606 GN=RPL32 PE=1 SV=2	45	6	21	6	15.9	0.946	2.007	0.854	0.597	1.644	0.819	0.402	0.322
P0DOX2	Immunoglobulin alpha-2 heavy chain OS=Homo sapiens OX=9606 PE=1 SV=2	29	10	21	5	48.9	0.928	0.807	0.133	0.197	0.245	1.073	1.834	1.293
Q92973	Transportin-1 OS=Homo sapiens OX=9606 GN=TNPO1 PE=1 SV=2	16	12	21	10	102.3	0.68	1.067	0.455	0.419	0.713	0.687	1.257	1.494
Q6JQN1	Acyl-CoA dehydrogenase family member 10 OS=Homo sapiens OX=9606 GN=ACAD10 PE=1 SV=1	20	16	21	16	118.8	0.452	0.315	2.718	2.097	0.374	0.786	0.954	0.833
Q9Y5S2	Serine/threonine-protein kinase MRCK beta OS=Homo sapiens OX=9606 GN=CDC42BPB PE=1 SV=2	14	19	21	16	194.2	1.751	1.171	0.855	0.868	1.284	0.974	1.166	0.892
Q96AQ6	Pre-B-cell leukemia transcription factor-interacting protein 1 OS=Homo sapiens OX=9606 GN=PBXIP1 PE=1 SV=1	21	12	21	12	80.6	2.804	1.873	0.846	0.957	0.66	0.793	1.151	1.115
Q562E7	WD repeat-containing protein 81 OS=Homo sapiens OX=9606 GN=WDR81 PE=1 SV=2	12	18	21	18	211.6	1.246	1.346	0.788	1.132	0.891	0.694	0.799	1.037
P49006	MARCKS-related protein OS=Homo sapiens OX=9606 GN=MARCKSL1 PE=1 SV=2	82	8	21	7	19.5	6.51	2.376	0.522	0.612	0.598	0.348	1.037	0.82
Q9UHD8	Septin-9 OS=Homo sapiens OX=9606 GN=SEPTIN9 PE=1 SV=2	32	14	21	14	65.4	0.788	0.781	0.602	0.812	1.194	0.94	1.088	1.253
P49419	Alpha-aminoadipic semialdehyde dehydrogenase OS=Homo sapiens OX=9606 GN=ALDH7A1 PE=1 SV=5	32	13	21	13	58.5	0.923	0.651	2.533	1.773	0.18	0.337	0.955	0.739
P26572	Alpha-1,3-mannosyl-glycoprotein 2-beta-N-acetylglucosaminyltransferase OS=Homo sapiens OX=9606 GN=MGAT1 PE=1 SV=2	32	12	21	12	50.8	2.533	1.328	1.242	1.336	2.048	1.644	0.86	0.873
Q16836	Hydroxyacyl-coenzyme A dehydrogenase, mitochondrial OS=Homo sapiens OX=9606 GN=HADH PE=1 SV=3	38	10	21	10	34.3	0.576	0.369	3.005	1.951	0.316	0.706	0.661	0.51
Q9UBS4	DnaJ homolog subfamily B member 11 OS=Homo sapiens OX=9606 GN=DNAJB11 PE=1 SV=1	35	10	21	10	40.5	2.75	1.543	0.891	1.115	0.63	0.833	1.218	0.912
Q03519	Antigen peptide transporter 2 OS=Homo sapiens OX=9606 GN=TAP2 PE=1 SV=1	21	14	21	13	75.6	1.371	2.026	0.374	0.452	0.278	0.427	1.464	1.523
Q15386	Ubiquitin-protein ligase E3C OS=Homo sapiens OX=9606 GN=UBE3C PE=1 SV=3	18	17	21	17	123.8	0.973	1.416	0.405	0.42	0.531	0.475	1.174	1.56
Q9H444	Charged multivesicular body protein 4b OS=Homo sapiens OX=9606 GN=CHMP4B PE=1 SV=1	36	8	21	8	24.9	1.124	0.683	0.974	1.305	1.198	0.997	1.417	0.892
O43592	Exportin-T OS=Homo sapiens OX=9606 GN=XPOT PE=1 SV=2	15	14	21	14	109.9	0.571	0.832	0.47	0.439	0.691	0.514	0.937	1.275
P51665	26S proteasome non-ATPase regulatory subunit 7 OS=Homo sapiens OX=9606 GN=PSMD7 PE=1 SV=2	34	8	21	8	37	0.441	0.457	0.45	0.43	0.562	0.359	0.565	1.716
Q10713	Mitochondrial-processing peptidase subunit alpha OS=Homo sapiens OX=9606 GN=PMPCA PE=1 SV=2	31	13	21	13	58.2	0.574	0.339	3.158	2.276	0.373	0.435	0.769	0.564
Q9Y5B9	FACT complex subunit SPT16 OS=Homo sapiens OX=9606 GN=SUPT16H PE=1 SV=1	18	17	21	17	119.8	0.558	2.185	0.942	0.37	1.199	0.977	0.668	1.311
Q96EY7	Pentatricopeptide repeat domain-containing protein 3, mitochondrial OS=Homo sapiens OX=9606 GN=PTCD3 PE=1 SV=3	24	12	21	12	78.5	0.711	1.217	1.934	1.63	0.268	0.891	0.709	0.965
P67775	Serine/threonine-protein phosphatase 2A catalytic subunit alpha isoform OS=Homo sapiens OX=9606 GN=PPP2CA PE=1 SV=1	48	11	21	1	35.6	0.989	0.692	0.458	0.73	0.913	0.297	1.341	1.104
P38435	Vitamin K-dependent gamma-carboxylase OS=Homo sapiens OX=9606 GN=GGCX PE=1 SV=2	17	12	21	12	87.5	0.866	0.495	2.02	2.322	1.407	1.84	1.002	0.823
O43837	Isocitrate dehydrogenase [NAD] subunit beta, mitochondrial OS=Homo sapiens OX=9606 GN=IDH3B PE=1 SV=2	27	9	21	9	42.2	0.595	0.432	2.573	1.835	0.272	0.56	1.122	0.83
Q02978	Mitochondrial 2-oxoglutarate/malate carrier protein OS=Homo sapiens OX=9606 GN=SLC25A11 PE=1 SV=3	35	9	21	9	34	0.974	0.517	2.561	3.057	0.278	0.835	0.994	0.919
P12268	Inosine-5'-monophosphate dehydrogenase 2 OS=Homo sapiens OX=9606 GN=IMPDH2 PE=1 SV=2	33	13	21	11	55.8	0.679	0.657	0.681	0.518	0.747	0.517	1.49	1.396
P61020	Ras-related protein Rab-5B OS=Homo sapiens OX=9606 GN=RAB5B PE=1 SV=1	59	9	21	6	23.7	1.3	0.746	1.198	1.473	1.343	0.936	1.294	1.119
P12081	Histidine--tRNA ligase, cytoplasmic OS=Homo sapiens OX=9606 GN=HARS1 PE=1 SV=2	24	12	21	8	57.4	0.691	1.272	0.722	0.577	1.165	0.977	1.004	1.13
Q8IWT3	Cullin-9 OS=Homo sapiens OX=9606 GN=CUL9 PE=1 SV=2	9	19	21	16	281	0.287	0.498	0.517	0.509	0.662	0.429	0.939	1.76
Q8N201	Integrator complex subunit 1 OS=Homo sapiens OX=9606 GN=INTS1 PE=1 SV=2	7	15	21	15	244.1	0.638	1.148	0.812	0.689	1.343	1.211	0.511	1.51
P30044	Peroxiredoxin-5, mitochondrial OS=Homo sapiens OX=9606 GN=PRDX5 PE=1 SV=4	29	5	21	5	22.1	0.544	0.539	3.064	1.978	0.225	0.411	0.953	0.67
P27694	Replication protein A 70 kDa DNA-binding subunit OS=Homo sapiens OX=9606 GN=RPA1 PE=1 SV=2	32	17	21	17	68.1	0.234	0.648	1.513	0.27	1.746	1.093	0.749	1.484
P20645	Cation-dependent mannose-6-phosphate receptor OS=Homo sapiens OX=9606 GN=M6PR PE=1 SV=1	29	7	21	7	31	1.6	1.323	0.673	0.832	1.016	0.742	1.217	1.461
Q9ULT8	E3 ubiquitin-protein ligase HECTD1 OS=Homo sapiens OX=9606 GN=HECTD1 PE=1 SV=3	7	18	21	18	289.2	0.582	0.908	0.71	0.839	1.034	0.709	1.036	1.268
Q8N5C6	S1 RNA-binding domain-containing protein 1 OS=Homo sapiens OX=9606 GN=SRBD1 PE=1 SV=2	16	15	21	15	111.7	0.493	1.526	0.756	0.545	1.753	1.7	0.221	0.358
Q16363	Laminin subunit alpha-4 OS=Homo sapiens OX=9606 GN=LAMA4 PE=1 SV=4	9	16	21	16	202.4	1.066	1.027	0.585	0.606	0.99	1.97	0.613	0.63
P40763	Signal transducer and activator of transcription 3 OS=Homo sapiens OX=9606 GN=STAT3 PE=1 SV=2	23	15	21	15	88	0.784	1.685	0.438	0.549	0.592	0.577	1.233	1.216
Q96F07	Cytoplasmic FMR1-interacting protein 2 OS=Homo sapiens OX=9606 GN=CYFIP2 PE=1 SV=2	12	16	21	6	148.3	0.942	1.009	0.381	0.329	0.646	0.644	1.217	1.659
Q6GYQ0	Ral GTPase-activating protein subunit alpha-1 OS=Homo sapiens OX=9606 GN=RALGAPA1 PE=1 SV=1	11	18	21	17	229.7	0.714	0.661	0.489	0.608	0.653	0.466	0.698	1.224
O95248	Myotubularin-related protein 5 OS=Homo sapiens OX=9606 GN=SBF1 PE=1 SV=4	14	20	21	18	208.3	1.098	1.059	0.552	0.576	0.942	0.854	0.932	1.401
P49448	Glutamate dehydrogenase 2, mitochondrial OS=Homo sapiens OX=9606 GN=GLUD2 PE=1 SV=2	24	11	21	2	61.4	0.913	0.709	1.956	1.65	0.264	0.451	0.927	0.959
P20700	Lamin-B1 OS=Homo sapiens OX=9606 GN=LMNB1 PE=1 SV=2	28	16	21	15	66.4	0.48	1.059	0.517	0.504	0.42	0.778	1.311	1.868
P09960	Leukotriene A-4 hydrolase OS=Homo sapiens OX=9606 GN=LTA4H PE=1 SV=2	29	15	21	15	69.2	0.958	1.241	0.218	0.392	0.282	0.341	1.543	1.15
Q8TCT9	Minor histocompatibility antigen H13 OS=Homo sapiens OX=9606 GN=HM13 PE=1 SV=1	25	9	21	9	41.5	1.921	1.388	1.685	2.166	1.275	1.764	0.854	0.726
Q8WZA1	Protein O-linked-mannose beta-1,2-N-acetylglucosaminyltransferase 1 OS=Homo sapiens OX=9606 GN=POMGNT1 PE=1 SV=2	36	17	21	17	75.2	1.523	0.802	1.119	1.29	1.385	1.091	1.11	1.138
Q16706	Alpha-mannosidase 2 OS=Homo sapiens OX=9606 GN=MAN2A1 PE=1 SV=2	16	16	21	15	131.1	2.896	1.868	1.197	1.526	1.761	1.647	0.693	0.676
Q10472	Polypeptide N-acetylgalactosaminyltransferase 1 OS=Homo sapiens OX=9606 GN=GALNT1 PE=1 SV=1	26	12	21	12	64.2	2.778	1.417	1.269	1.454	2.118	1.829	0.864	0.831
P14866	Heterogeneous nuclear ribonucleoprotein L OS=Homo sapiens OX=9606 GN=HNRNPL PE=1 SV=2	23	11	21	10	64.1	0.471	3.767	0.273	0.295	0.487	0.389	1.292	1.096
P28070	Proteasome subunit beta type-4 OS=Homo sapiens OX=9606 GN=PSMB4 PE=1 SV=4	48	8	21	8	29.2	0.314	0.237	0.236	0.307	0.24	0.224	0.283	0.24
P11233	Ras-related protein Ral-A OS=Homo sapiens OX=9606 GN=RALA PE=1 SV=1	42	7	21	4	23.6	1.329	0.735	1.298	1.544	1.605	1.089	1.32	1.052
Q9NVH1	DnaJ homolog subfamily C member 11 OS=Homo sapiens OX=9606 GN=DNAJC11 PE=1 SV=2	23	12	21	12	63.2	0.606	0.682	2.223	2.611	0.375	0.912	0.892	1.145
P07203	Glutathione peroxidase 1 OS=Homo sapiens OX=9606 GN=GPX1 PE=1 SV=4	58	9	21	9	22.1	0.695	0.546	1.782	1.655	0.372	0.516	0.838	0.901
Q7Z392	Trafficking protein particle complex subunit 11 OS=Homo sapiens OX=9606 GN=TRAPPC11 PE=1 SV=2	19	17	21	17	128.8	0.82	1.075	0.639	0.649	0.925	0.762	1.021	1.425
P32189	Glycerol kinase OS=Homo sapiens OX=9606 GN=GK PE=1 SV=3	28	14	21	14	61.2	0.904	0.649	0.891	1.023	0.345	0.501	1.455	1.296
O76031	ATP-dependent Clp protease ATP-binding subunit clpX-like, mitochondrial OS=Homo sapiens OX=9606 GN=CLPX PE=1 SV=2	25	14	20	14	69.2	0.647	0.418	2.919	2.027	0.251	0.566	0.891	0.703
Q7Z2W4	Zinc finger CCCH-type antiviral protein 1 OS=Homo sapiens OX=9606 GN=ZC3HAV1 PE=1 SV=3	26	18	20	18	101.4	0.936	1.165	0.858	1.004	0.999	0.76	0.832	0.68
A0FGR8	Extended synaptotagmin-2 OS=Homo sapiens OX=9606 GN=ESYT2 PE=1 SV=1	17	12	20	12	102.3	0.948	1.372	0.948	1.038	0.73	0.866	1.123	1.319
Q13535	Serine/threonine-protein kinase ATR OS=Homo sapiens OX=9606 GN=ATR PE=1 SV=3	7	18	20	18	301.2	0.848	1.036	0.604	0.608	0.666	0.552	0.735	1.835
Q9H2U2	Inorganic pyrophosphatase 2, mitochondrial OS=Homo sapiens OX=9606 GN=PPA2 PE=1 SV=2	43	11	20	11	37.9	0.536	0.402	3.41	2.317	0.206	0.424	0.631	0.567
P56385	ATP synthase subunit e, mitochondrial OS=Homo sapiens OX=9606 GN=ATP5ME PE=1 SV=2	42	4	20	4	7.9	0.712	0.499	2.676	2.871	0.391	1.03	0.877	0.865
Q86UY8	5'-nucleotidase domain-containing protein 3 OS=Homo sapiens OX=9606 GN=NT5DC3 PE=1 SV=1	27	13	20	13	63.4	0.262	0.131	3.293	2.545	0.224	0.472	0.463	0.437
Q8IWA0	WD repeat-containing protein 75 OS=Homo sapiens OX=9606 GN=WDR75 PE=1 SV=1	17	13	20	13	94.4	0.302	0.904	0.392	0.327	0.844	0.851	0.412	0.757
P21912	Succinate dehydrogenase [ubiquinone] iron-sulfur subunit, mitochondrial OS=Homo sapiens OX=9606 GN=SDHB PE=1 SV=3	38	10	20	10	31.6	0.616	0.326	2.569	2.406	0.384	0.569	1.092	0.874
Q9H7D7	WD repeat-containing protein 26 OS=Homo sapiens OX=9606 GN=WDR26 PE=1 SV=3	27	14	20	14	72.1	0.535	0.794	0.404	0.425	0.605	0.724	0.649	1.173
O14976	Cyclin-G-associated kinase OS=Homo sapiens OX=9606 GN=GAK PE=1 SV=2	12	15	20	15	143.1	0.59	1.029	0.302	0.367	0.4	0.308	1.774	1.118
P04839	Cytochrome b-245 heavy chain OS=Homo sapiens OX=9606 GN=CYBB PE=1 SV=2	17	10	20	10	65.3	0.877	0.726	0.427	0.538	0.669	0.689	1.617	1.198
Q13838	Spliceosome RNA helicase DDX39B OS=Homo sapiens OX=9606 GN=DDX39B PE=1 SV=1	32	12	20	5	49	1.054	0.629	0.425	0.592	0.49	0.596	0.904	0.915
Q9H6R4	Nucleolar protein 6 OS=Homo sapiens OX=9606 GN=NOL6 PE=1 SV=2	17	16	20	16	127.5	1.321	1.115	0.467	0.529	1.22	1.302	0.636	0.752
P24539	ATP synthase F(0) complex subunit B1, mitochondrial OS=Homo sapiens OX=9606 GN=ATP5PB PE=1 SV=2	33	8	20	8	28.9	0.791	0.471	2.418	2.926	0.327	0.877	0.963	0.931
Q7L7X3	Serine/threonine-protein kinase TAO1 OS=Homo sapiens OX=9606 GN=TAOK1 PE=1 SV=1	14	14	20	10	116	0.842	0.765	1.737	1.188	1.704	0.957	0.626	0.581
P08754	Guanine nucleotide-binding protein G(i) subunit alpha OS=Homo sapiens OX=9606 GN=GNAI3 PE=1 SV=3	27	8	20	5	40.5	2.073	0.943	1.183	1.447	1.978	1.162	1.122	0.716
Q8TCS8	Polyribonucleotide nucleotidyltransferase 1, mitochondrial OS=Homo sapiens OX=9606 GN=PNPT1 PE=1 SV=2	17	11	20	11	85.9	0.7	0.512	1.574	1.24	0.16	0.278	1.068	0.874
Q9UHQ4	B-cell receptor-associated protein 29 OS=Homo sapiens OX=9606 GN=BCAP29 PE=1 SV=2	25	7	20	7	28.3	1.435	1.874	1.05	1.132	0.94	1.28	1.168	1.603
Q9Y281	Cofilin-2 OS=Homo sapiens OX=9606 GN=CFL2 PE=1 SV=1	41	6	20	4	18.7	1.158	1.303	0.368	0.593	0.468	0.483	1.463	1.055
P13073	Cytochrome c oxidase subunit 4 isoform 1, mitochondrial OS=Homo sapiens OX=9606 GN=COX4I1 PE=1 SV=1	31	5	20	5	19.6	1.094	0.623	2.387	2.717	0.64	0.961	1.103	0.877
Q96S52	GPI transamidase component PIG-S OS=Homo sapiens OX=9606 GN=PIGS PE=1 SV=3	23	9	20	9	61.6	1.296	0.833	2.053	2.403	1.307	1.797	0.862	0.687
Q6UB35	Monofunctional C1-tetrahydrofolate synthase, mitochondrial OS=Homo sapiens OX=9606 GN=MTHFD1L PE=1 SV=1	21	18	20	17	105.7	0.875	0.606	1.35	1.153	0.243	0.467	1.432	1.255
P62316	Small nuclear ribonucleoprotein Sm D2 OS=Homo sapiens OX=9606 GN=SNRPD2 PE=1 SV=1	53	6	20	6	13.5	0.343	0.964	0.55	0.294	1.097	1.083	0.467	0.385
P49915	GMP synthase [glutamine-hydrolyzing] OS=Homo sapiens OX=9606 GN=GMPS PE=1 SV=1	23	15	20	15	76.7	0.449	0.71	0.222	0.309	0.299	0.306	1.636	1.581
Q9Y536	Peptidyl-prolyl cis-trans isomerase A-like 4A OS=Homo sapiens OX=9606 GN=PPIAL4A PE=2 SV=1	17	3	20	3	18.2	1.274	1.705	0.429	0.725	0.508	0.344	1.424	0.892
Q9Y2L5	Trafficking protein particle complex subunit 8 OS=Homo sapiens OX=9606 GN=TRAPPC8 PE=1 SV=2	14	17	20	17	160.9	0.438	0.72	0.673	0.773	0.998	0.781	0.866	1.54
Q9Y4D8	Probable E3 ubiquitin-protein ligase HECTD4 OS=Homo sapiens OX=9606 GN=HECTD4 PE=1 SV=5	5	17	20	17	439.1	0.341	0.417	0.677	0.552	0.73	0.351	0.791	1.627
P31948	Stress-induced-phosphoprotein 1 OS=Homo sapiens OX=9606 GN=STIP1 PE=1 SV=1	32	17	20	17	62.6	1.444	1.155	0.928	1.583	0.913	0.731	1.011	0.98
P11171	Protein 4.1 OS=Homo sapiens OX=9606 GN=EPB41 PE=1 SV=4	22	15	20	13	97	1.795	1.154	0.433	0.608	2.607	3.84	0.95	0.882
P61626	Lysozyme C OS=Homo sapiens OX=9606 GN=LYZ PE=1 SV=1	43	7	20	7	16.5	0.637	0.431	0.185	0.211	0.334	0.345	2.396	1.065
Q9GZL7	Ribosome biogenesis protein WDR12 OS=Homo sapiens OX=9606 GN=WDR12 PE=1 SV=2	42	13	20	13	47.7	0.268	1.352	0.422	0.35	1.284	1.492	0.466	0.843
P02538	Keratin, type II cytoskeletal 6A OS=Homo sapiens OX=9606 GN=KRT6A PE=1 SV=3	24	13	20	3	60	0.287	0.25	1.155	0.261	4.317	1.914	0.123	0.151
Q9Y305	Acyl-coenzyme A thioesterase 9, mitochondrial OS=Homo sapiens OX=9606 GN=ACOT9 PE=1 SV=2	26	11	20	11	49.9	0.663	0.528	1.95	1.426	0.343	0.653	1.235	1.16
Q9BZF1	Oxysterol-binding protein-related protein 8 OS=Homo sapiens OX=9606 GN=OSBPL8 PE=1 SV=3	21	14	20	13	101.1	0.525	0.759	0.986	1.315	0.927	1.21	1.162	1.15
P21266	Glutathione S-transferase Mu 3 OS=Homo sapiens OX=9606 GN=GSTM3 PE=1 SV=3	50	11	20	10	26.5	1.629	2.607	0.395	0.447	0.609	0.529	1.352	0.806
Q96FV9	THO complex subunit 1 OS=Homo sapiens OX=9606 GN=THOC1 PE=1 SV=1	27	15	20	15	75.6	0.242	0.827	0.351	0.36	0.571	0.556	0.314	2.216
Q6NUQ4	Transmembrane protein 214 OS=Homo sapiens OX=9606 GN=TMEM214 PE=1 SV=2	22	15	20	15	77.1	0.733	0.74	1.655	1.9	0.681	1.089	0.896	1.215
Q86TV6	Tetratricopeptide repeat protein 7B OS=Homo sapiens OX=9606 GN=TTC7B PE=1 SV=3	23	17	20	17	94.1	0.827	0.413	2.253	2.214	3.081	1.246	0.491	0.424
Q8TDN6	Ribosome biogenesis protein BRX1 homolog OS=Homo sapiens OX=9606 GN=BRIX1 PE=1 SV=2	41	11	20	11	41.4	0.343	1.36	0.556	0.429	1.539	1.309	0.342	0.479
P49961	Ectonucleoside triphosphate diphosphohydrolase 1 OS=Homo sapiens OX=9606 GN=ENTPD1 PE=1 SV=1	25	12	20	12	57.9	0.642	0.384	0.438	0.725	0.735	0.974	1.795	1.169
P08574	Cytochrome c1, heme protein, mitochondrial OS=Homo sapiens OX=9606 GN=CYC1 PE=1 SV=3	30	7	20	7	35.4	0.806	0.477	3.635	3.517	0.369	0.892	0.968	0.728
Q13237	cGMP-dependent protein kinase 2 OS=Homo sapiens OX=9606 GN=PRKG2 PE=1 SV=1	23	17	20	16	87.4	0.19	0.188	3.061	2.868	4.196	1.622	0.14	0.161
Q9UHB6	LIM domain and actin-binding protein 1 OS=Homo sapiens OX=9606 GN=LIMA1 PE=1 SV=1	21	15	20	14	85.2	0.945	0.645	0.206	0.285	0.397	0.681	2.003	1.459
P62714	Serine/threonine-protein phosphatase 2A catalytic subunit beta isoform OS=Homo sapiens OX=9606 GN=PPP2CB PE=1 SV=1	48	11	20	1	35.6	0.788	0.702	0.564	0.702	1.198	0.809	1.078	1.026
Q96Q15	Serine/threonine-protein kinase SMG1 OS=Homo sapiens OX=9606 GN=SMG1 PE=1 SV=3	5	16	20	16	410.2	0.652	0.908	0.438	0.397	0.578	0.488	0.858	1.656
P13861	cAMP-dependent protein kinase type II-alpha regulatory subunit OS=Homo sapiens OX=9606 GN=PRKAR2A PE=1 SV=2	39	13	20	11	45.5	0.392	0.403	0.377	0.539	0.639	0.532	1.694	1.363
Q96L21	60S ribosomal protein L10-like OS=Homo sapiens OX=9606 GN=RPL10L PE=1 SV=3	19	4	20	4	24.5	0.64	1.6	0.696	0.582	1.579	0.949	0.475	0.477
Q8NCM8	Cytoplasmic dynein 2 heavy chain 1 OS=Homo sapiens OX=9606 GN=DYNC2H1 PE=1 SV=4	4	18	20	18	492.3	0.65	0.784	0.429	0.466	0.587	0.568	1.241	1.785
P17213	Bactericidal permeability-increasing protein OS=Homo sapiens OX=9606 GN=BPI PE=1 SV=4	25	8	20	8	53.9	0.052	0.047	0.031	0.045	0.091	0.097	1.834	2.365
Q96P70	Importin-9 OS=Homo sapiens OX=9606 GN=IPO9 PE=1 SV=3	11	12	20	12	115.9	1.596	2.319	0.3	0.416	0.463	0.421	1.157	1.266
P52907	F-actin-capping protein subunit alpha-1 OS=Homo sapiens OX=9606 GN=CAPZA1 PE=1 SV=3	49	8	20	6	32.9	1.642	1.08	0.802	1.061	1.065	0.713	0.854	0.912
P14550	Aldo-keto reductase family 1 member A1 OS=Homo sapiens OX=9606 GN=AKR1A1 PE=1 SV=3	35	10	20	10	36.6	0.837	1.257	0.594	0.693	0.474	0.344	1.662	1.016
P0C7P4	Putative cytochrome b-c1 complex subunit Rieske-like protein 1 OS=Homo sapiens OX=9606 GN=UQCRFS1P1 PE=5 SV=1	36	8	20	8	30.8	0.408	0.365	2.907	3.317	0.298	0.87	0.77	0.759
P09917	Polyunsaturated fatty acid 5-lipoxygenase OS=Homo sapiens OX=9606 GN=ALOX5 PE=1 SV=2	21	12	20	12	77.9	1.014	0.739	0.093	0.137	0.296	0.311	1.987	1.823
Q15233	Non-POU domain-containing octamer-binding protein OS=Homo sapiens OX=9606 GN=NONO PE=1 SV=4	21	10	20	9	54.2	0.674	3.947	0.298	0.238	0.311	0.343	1.051	1.145
O75521	Enoyl-CoA delta isomerase 2 OS=Homo sapiens OX=9606 GN=ECI2 PE=1 SV=4	31	9	20	9	43.6	0.151	0.104	2.187	1.787	0.278	0.413	1.291	1.03
O60749	Sorting nexin-2 OS=Homo sapiens OX=9606 GN=SNX2 PE=1 SV=2	28	13	20	11	58.4	1.04	1.412	0.502	0.713	0.714	0.672	1.422	1.127
P62191	26S proteasome regulatory subunit 4 OS=Homo sapiens OX=9606 GN=PSMC1 PE=1 SV=1	39	14	20	14	49.2	0.663	0.579	0.42	0.468	0.65	0.394	1.241	1.529
O15321	Transmembrane 9 superfamily member 1 OS=Homo sapiens OX=9606 GN=TM9SF1 PE=2 SV=2	26	12	20	12	68.8	1.799	0.855	0.935	1.067	1.436	1.203	1.125	1.125
Q09161	Nuclear cap-binding protein subunit 1 OS=Homo sapiens OX=9606 GN=NCBP1 PE=1 SV=1	24	15	20	15	91.8	0.513	0.753	0.46	0.433	0.785	1.016	0.842	1.479
P46778	60S ribosomal protein L21 OS=Homo sapiens OX=9606 GN=RPL21 PE=1 SV=2	29	5	20	5	18.6	0.677	1.791	0.912	0.569	2.024	0.953	0.472	0.364
Q8NBP0	Tetratricopeptide repeat protein 13 OS=Homo sapiens OX=9606 GN=TTC13 PE=2 SV=3	25	16	20	16	96.8	1.617	1.189	1.952	2.187	1.074	1.527	0.804	0.616
P55160	Nck-associated protein 1-like OS=Homo sapiens OX=9606 GN=NCKAP1L PE=1 SV=3	13	15	20	15	128.1	0.892	1.397	0.715	0.718	1.314	1.193	0.734	1.168
P31689	DnaJ homolog subfamily A member 1 OS=Homo sapiens OX=9606 GN=DNAJA1 PE=1 SV=2	36	11	20	11	44.8	0.649	0.876	1.388	1.322	1.729	0.924	0.711	0.815
P01834	Immunoglobulin kappa constant OS=Homo sapiens OX=9606 GN=IGKC PE=1 SV=2	64	4	20	1	11.8	1.726	2.05	0.267	0.302	0.362	0.46	1.422	1.028
Q8NHP8	Putative phospholipase B-like 2 OS=Homo sapiens OX=9606 GN=PLBD2 PE=1 SV=2	27	13	20	13	65.4	1.836	1.112	0.643	0.729	0.822	0.628	1.758	0.907
P28066	Proteasome subunit alpha type-5 OS=Homo sapiens OX=9606 GN=PSMA5 PE=1 SV=3	43	6	20	6	26.4	0.301	0.239	0.209	0.29	0.232	0.189	0.307	0.228
Q9UNF0	Protein kinase C and casein kinase substrate in neurons protein 2 OS=Homo sapiens OX=9606 GN=PACSIN2 PE=1 SV=2	27	12	20	12	55.7	1.065	1.142	1.164	0.849	1.08	0.506	0.986	1.013
P11217	Glycogen phosphorylase, muscle form OS=Homo sapiens OX=9606 GN=PYGM PE=1 SV=6	13	10	19	1	97	1.274	1.126	0.531	0.522	0.329	0.501	1.118	0.953
P49821	NADH dehydrogenase [ubiquinone] flavoprotein 1, mitochondrial OS=Homo sapiens OX=9606 GN=NDUFV1 PE=1 SV=4	32	12	19	12	50.8	0.275	0.216	2.827	3.048	0.232	0.51	0.992	0.908
P62979	Ubiquitin-40S ribosomal protein S27a OS=Homo sapiens OX=9606 GN=RPS27A PE=1 SV=2	40	5	19	5	18	1.536	1.508	0.996	1.061	2.359	1.808	1.041	0.782
Q9UKM7	Endoplasmic reticulum mannosyl-oligosaccharide 1,2-alpha-mannosidase OS=Homo sapiens OX=9606 GN=MAN1B1 PE=1 SV=2	26	13	19	13	79.5	2.928	1.609	1.249	1.376	2.106	1.826	0.734	0.884
Q14738	Serine/threonine-protein phosphatase 2A 56 kDa regulatory subunit delta isoform OS=Homo sapiens OX=9606 GN=PPP2R5D PE=1 SV=1	24	10	19	7	69.9	0.66	0.759	0.601	0.558	0.89	0.539	1.161	1.281
Q9Y3Z3	Deoxynucleoside triphosphate triphosphohydrolase SAMHD1 OS=Homo sapiens OX=9606 GN=SAMHD1 PE=1 SV=2	27	15	19	15	72.2	0.537	1.809	1.022	0.743	2.555	1.731	0.396	0.634
P10155	60 kDa SS-A/Ro ribonucleoprotein OS=Homo sapiens OX=9606 GN=RO60 PE=1 SV=2	29	15	19	15	60.6	0.993	1.428	0.565	0.474	1.137	0.85	0.829	0.797
Q68DA7	Formin-1 OS=Homo sapiens OX=9606 GN=FMN1 PE=1 SV=3	8	12	19	12	157.5	0.68	0.697	2.253	0.486	2.023	0.593	1.136	1.085
P61916	NPC intracellular cholesterol transporter 2 OS=Homo sapiens OX=9606 GN=NPC2 PE=1 SV=1	48	6	19	6	16.6	1.987	0.984	0.865	0.906	0.831	0.422	1.572	0.708
Q9UHB9	Signal recognition particle subunit SRP68 OS=Homo sapiens OX=9606 GN=SRP68 PE=1 SV=2	30	17	19	17	70.7	0.672	1.359	0.55	0.751	0.717	0.56	1.048	0.993
Q9HB40	Retinoid-inducible serine carboxypeptidase OS=Homo sapiens OX=9606 GN=SCPEP1 PE=1 SV=1	21	9	19	9	50.8	2.614	1.293	0.768	0.844	0.942	0.721	1.424	0.956
Q9NY12	H/ACA ribonucleoprotein complex subunit 1 OS=Homo sapiens OX=9606 GN=GAR1 PE=1 SV=1	28	7	19	7	22.3	0.585	0.972	0.425	0.43	0.89	0.81	0.611	0.561
Q9UHI5	Large neutral amino acids transporter small subunit 2 OS=Homo sapiens OX=9606 GN=SLC7A8 PE=1 SV=1	11	5	19	5	58.3	0.568	0.262	3.776	3.337	7.384	2.741	0.082	0.078
Q96JJ7	Protein disulfide-isomerase TMX3 OS=Homo sapiens OX=9606 GN=TMX3 PE=1 SV=2	23	9	19	9	51.8	2.652	1.565	1.608	1.959	1.168	1.599	0.803	0.692
Q8IY17	Patatin-like phospholipase domain-containing protein 6 OS=Homo sapiens OX=9606 GN=PNPLA6 PE=1 SV=3	13	15	19	15	150.9	0.72	0.853	1.379	1.38	0.909	1.173	0.921	1.19
Q07021	Complement component 1 Q subcomponent-binding protein, mitochondrial OS=Homo sapiens OX=9606 GN=C1QBP PE=1 SV=1	27	4	19	4	31.3	0.532	0.334	2.661	2.016	0.135	0.378	0.757	0.559
Q13367	AP-3 complex subunit beta-2 OS=Homo sapiens OX=9606 GN=AP3B2 PE=1 SV=2	8	9	19	1	119	0.377	0.423	0.401	0.354	0.468	0.233	0.418	0.346
O75122	CLIP-associating protein 2 OS=Homo sapiens OX=9606 GN=CLASP2 PE=1 SV=3	14	16	19	14	141	0.981	0.971	0.716	0.905	0.929	1.265	1.268	1.018
O14802	DNA-directed RNA polymerase III subunit RPC1 OS=Homo sapiens OX=9606 GN=POLR3A PE=1 SV=2	13	15	19	14	155.5	0.606	0.639	0.726	0.348	1.184	1.239	0.476	0.972
Q14839	Chromodomain-helicase-DNA-binding protein 4 OS=Homo sapiens OX=9606 GN=CHD4 PE=1 SV=2	10	16	19	13	217.9	0.572	2.8	0.609	0.364	0.68	0.576	0.759	1.316
P29966	Myristoylated alanine-rich C-kinase substrate OS=Homo sapiens OX=9606 GN=MARCKS PE=1 SV=4	40	8	19	7	31.5	4.559	1.99	0.282	0.447	0.88	0.989	1.158	1.008
O00330	Pyruvate dehydrogenase protein X component, mitochondrial OS=Homo sapiens OX=9606 GN=PDHX PE=1 SV=3	28	11	19	11	54.1	0.429	0.316	2.797	2.272	0.206	0.456	0.567	0.611
Q04695	Keratin, type I cytoskeletal 17 OS=Homo sapiens OX=9606 GN=KRT17 PE=1 SV=2	23	10	19	4	48.1	0.67	1.09	1.055	0.545	5.531	2.825	0.187	0.222
Q7LGA3	Heparan sulfate 2-O-sulfotransferase 1 OS=Homo sapiens OX=9606 GN=HS2ST1 PE=1 SV=1	20	6	19	6	41.9	2.673	1.207	0.809	0.994	1.192	1.04	1.096	1.094
Q9NR30	Nucleolar RNA helicase 2 OS=Homo sapiens OX=9606 GN=DDX21 PE=1 SV=5	24	16	19	15	87.3	0.555	1.796	1.153	0.507	1.828	0.565	0.352	0.401
P98155	Very low-density lipoprotein receptor OS=Homo sapiens OX=9606 GN=VLDLR PE=1 SV=1	20	15	19	15	96	1.037	0.58	2.479	2.982	2.756	2.115	0.498	0.438
O75439	Mitochondrial-processing peptidase subunit beta OS=Homo sapiens OX=9606 GN=PMPCB PE=1 SV=2	27	11	19	10	54.3	0.545	0.309	2.848	2.078	0.21	0.398	0.818	0.671
P05091	Aldehyde dehydrogenase, mitochondrial OS=Homo sapiens OX=9606 GN=ALDH2 PE=1 SV=2	28	13	19	12	56.3	1.224	1.105	1.751	1.633	0.853	2.289	0.814	0.685
Q9UJZ1	Stomatin-like protein 2, mitochondrial OS=Homo sapiens OX=9606 GN=STOML2 PE=1 SV=1	33	8	19	8	38.5	1.648	0.913	3.134	3.588	0.197	0.696	0.555	0.477
Q9NZN3	EH domain-containing protein 3 OS=Homo sapiens OX=9606 GN=EHD3 PE=1 SV=2	21	11	19	4	60.8	0.436	0.404	2.039	2.095	2.319	1.333	0.284	0.254
Q16270	Insulin-like growth factor-binding protein 7 OS=Homo sapiens OX=9606 GN=IGFBP7 PE=1 SV=1	46	9	19	9	29.1	0.248	0.202	1.851	1.752	2.004	1.59	1.007	0.696
P26373	60S ribosomal protein L13 OS=Homo sapiens OX=9606 GN=RPL13 PE=1 SV=4	39	8	19	8	24.2	0.935	1.624	0.63	0.751	0.772	0.358	0.645	0.496
O15270	Serine palmitoyltransferase 2 OS=Homo sapiens OX=9606 GN=SPTLC2 PE=1 SV=1	28	13	19	13	62.9	1.383	0.881	1.359	1.737	1.004	1.293	1.178	1.01
Q9BRK5	45 kDa calcium-binding protein OS=Homo sapiens OX=9606 GN=SDF4 PE=1 SV=1	28	9	19	9	41.8	1.755	1.351	1.006	1.168	2.248	1.974	0.968	0.754
Q96KP1	Exocyst complex component 2 OS=Homo sapiens OX=9606 GN=EXOC2 PE=1 SV=1	19	15	19	15	104	1.021	1.052	0.609	0.628	0.822	0.535	1.39	1.452
P50148	Guanine nucleotide-binding protein G(q) subunit alpha OS=Homo sapiens OX=9606 GN=GNAQ PE=1 SV=4	32	10	19	7	42.1	2.143	1.008	1.571	1.884	2.935	1.798	0.815	0.537
Q9Y282	Endoplasmic reticulum-Golgi intermediate compartment protein 3 OS=Homo sapiens OX=9606 GN=ERGIC3 PE=1 SV=1	29	11	19	11	43.2	1.945	1.288	1.227	1.5	1.462	1.506	1.036	0.895
Q12788	Transducin beta-like protein 3 OS=Homo sapiens OX=9606 GN=TBL3 PE=1 SV=2	28	15	19	15	89	0.415	0.817	0.517	0.399	1.4	0.904	0.59	1.113
Q9BT78	COP9 signalosome complex subunit 4 OS=Homo sapiens OX=9606 GN=COPS4 PE=1 SV=1	38	13	19	13	46.2	0.399	0.521	0.297	0.427	0.349	0.353	0.502	1.461
Q8WVQ1	Soluble calcium-activated nucleotidase 1 OS=Homo sapiens OX=9606 GN=CANT1 PE=1 SV=1	34	12	19	12	44.8	2.048	1.198	0.863	0.963	1.242	1.134	1.209	1.202
P51688	N-sulphoglucosamine sulphohydrolase OS=Homo sapiens OX=9606 GN=SGSH PE=1 SV=1	32	11	19	11	56.7	1.132	0.605	0.405	0.493	0.612	0.372	1.371	0.681
P54577	Tyrosine--tRNA ligase, cytoplasmic OS=Homo sapiens OX=9606 GN=YARS1 PE=1 SV=4	31	16	19	16	59.1	0.757	0.932	0.637	0.735	0.574	0.467	1.573	1.223
Q96RP9	Elongation factor G, mitochondrial OS=Homo sapiens OX=9606 GN=GFM1 PE=1 SV=2	23	15	19	15	83.4	0.718	0.49	1.471	1.125	0.112	0.284	1.509	1.147
P61619	Protein transport protein Sec61 subunit alpha isoform 1 OS=Homo sapiens OX=9606 GN=SEC61A1 PE=1 SV=2	16	8	19	8	52.2	1.957	1.277	1.662	2.124	0.745	1.225	0.915	0.996
Q9BTW9	Tubulin-specific chaperone D OS=Homo sapiens OX=9606 GN=TBCD PE=1 SV=2	14	14	19	14	132.5	0.459	0.575	0.243	0.264	0.439	0.368	1.466	1.582
Q9BYG3	MKI67 FHA domain-interacting nucleolar phosphoprotein OS=Homo sapiens OX=9606 GN=NIFK PE=1 SV=1	30	8	19	8	34.2	0.423	1.092	0.487	0.454	1.604	1.464	0.26	0.348
Q5JTH9	RRP12-like protein OS=Homo sapiens OX=9606 GN=RRP12 PE=1 SV=2	15	16	19	16	143.6	0.347	1.233	0.49	0.44	1.149	1.189	0.505	1.113
P37235	Hippocalcin-like protein 1 OS=Homo sapiens OX=9606 GN=HPCAL1 PE=1 SV=3	47	8	19	6	22.3	0.472	0.46	0.531	0.722	0.468	0.43	0.975	1.139
Q9H3G5	Probable serine carboxypeptidase CPVL OS=Homo sapiens OX=9606 GN=CPVL PE=1 SV=2	21	9	19	9	54.1	7.825	3.512	0.579	0.756	0.702	0.495	0.549	0.442
Q8IV08	5'-3' exonuclease PLD3 OS=Homo sapiens OX=9606 GN=PLD3 PE=1 SV=1	31	10	19	10	54.7	0.858	0.569	1.438	1.643	1.388	1.017	1.22	0.732
Q9UHD2	Serine/threonine-protein kinase TBK1 OS=Homo sapiens OX=9606 GN=TBK1 PE=1 SV=1	24	13	19	13	83.6	0.754	1.189	0.455	0.417	0.567	0.415	1.355	1.485
Q9Y6E2	Basic leucine zipper and W2 domain-containing protein 2 OS=Homo sapiens OX=9606 GN=BZW2 PE=1 SV=1	27	12	19	12	48.1	1.305	1.879	0.222	0.299	0.386	0.297	1.42	1.201
Q07960	Rho GTPase-activating protein 1 OS=Homo sapiens OX=9606 GN=ARHGAP1 PE=1 SV=1	24	9	19	9	50.4	0.533	0.407	2.106	3.981	0.389	0.281	0.754	0.597
P48668	Keratin, type II cytoskeletal 6C OS=Homo sapiens OX=9606 GN=KRT6C PE=1 SV=3	23	12	19	2	60	0.271	0.314	1.278	0.288	4.901	1.821	0.152	0.195
P53597	Succinate--CoA ligase [ADP/GDP-forming] subunit alpha, mitochondrial OS=Homo sapiens OX=9606 GN=SUCLG1 PE=1 SV=4	27	8	19	8	36.2	0.7	0.435	2.823	1.898	0.301	0.536	0.913	0.595
Q70J99	Protein unc-13 homolog D OS=Homo sapiens OX=9606 GN=UNC13D PE=1 SV=1	14	13	19	13	123.2	0.581	0.833	0.387	0.262	0.666	0.555	1.807	1.329
Q14534	Squalene monooxygenase OS=Homo sapiens OX=9606 GN=SQLE PE=1 SV=3	26	9	19	9	63.9	1.257	0.895	2.572	3.414	1.434	1.67	0.444	0.488
P53007	Tricarboxylate transport protein, mitochondrial OS=Homo sapiens OX=9606 GN=SLC25A1 PE=1 SV=2	28	9	19	9	34	1.121	0.617	3.195	3.638	0.386	1.225	0.646	0.626
Q9BW92	Threonine--tRNA ligase, mitochondrial OS=Homo sapiens OX=9606 GN=TARS2 PE=1 SV=1	28	15	19	15	81	0.603	0.485	1.687	1.345	0.239	0.437	1.331	1.135
P68400	Casein kinase II subunit alpha OS=Homo sapiens OX=9606 GN=CSNK2A1 PE=1 SV=1	41	12	19	12	45.1	0.803	0.932	0.334	0.412	1.44	2.601	1.007	1.141
Q9HAV0	Guanine nucleotide-binding protein subunit beta-4 OS=Homo sapiens OX=9606 GN=GNB4 PE=1 SV=3	24	7	19	2	37.5	2.552	1.32	1.269	1.955	1.833	1.428	0.92	0.646
P00915	Carbonic anhydrase 1 OS=Homo sapiens OX=9606 GN=CA1 PE=1 SV=2	44	8	19	8	28.9	3.284	2.881	0.406	0.638	1.977	3.32	0.875	0.632
Q8TC07	TBC1 domain family member 15 OS=Homo sapiens OX=9606 GN=TBC1D15 PE=1 SV=2	19	13	19	13	79.4	0.471	0.684	0.3	0.338	0.433	0.459	1.757	1.34
P43307	Translocon-associated protein subunit alpha OS=Homo sapiens OX=9606 GN=SSR1 PE=1 SV=3	29	5	19	5	32.2	1.815	1.251	1.335	1.528	0.513	0.937	1.391	1.079
P78536	Disintegrin and metalloproteinase domain-containing protein 17 OS=Homo sapiens OX=9606 GN=ADAM17 PE=1 SV=1	18	15	19	15	93	3.153	1.487	1.231	1.473	2.048	1.547	0.807	0.653
P06727	Apolipoprotein A-IV OS=Homo sapiens OX=9606 GN=APOA4 PE=1 SV=4	41	14	19	14	45.3	0.424	0.331	0.287	0.4	0.453	0.347	2.27	1.284
Q14409	Glycerol kinase 3 OS=Homo sapiens OX=9606 GN=GK3P PE=2 SV=2	27	13	19	13	60.6	0.911	0.67	0.892	1.038	0.377	0.523	1.46	1.305
P62318	Small nuclear ribonucleoprotein Sm D3 OS=Homo sapiens OX=9606 GN=SNRPD3 PE=1 SV=1	40	3	19	3	13.9	0.42	0.855	0.511	0.295	0.82	0.974	0.681	0.566
O75396	Vesicle-trafficking protein SEC22b OS=Homo sapiens OX=9606 GN=SEC22B PE=1 SV=4	38	7	19	7	24.6	0.992	1.257	0.883	1.732	0.803	1.274	1.363	1.212
Q96DB5	Regulator of microtubule dynamics protein 1 OS=Homo sapiens OX=9606 GN=RMDN1 PE=1 SV=1	23	8	19	8	35.8	0.345	0.237	2.393	1.679	0.213	0.51	0.509	0.425
Q9Y4P3	Transducin beta-like protein 2 OS=Homo sapiens OX=9606 GN=TBL2 PE=1 SV=1	33	13	19	13	49.8	1.029	1.085	2.156	2.494	0.678	0.9	0.824	0.802
O95347	Structural maintenance of chromosomes protein 2 OS=Homo sapiens OX=9606 GN=SMC2 PE=1 SV=2	17	19	19	19	135.6	0.642	1.629	0.485	0.374	0.468	0.43	0.933	1.824
Q9NUB1	Acetyl-coenzyme A synthetase 2-like, mitochondrial OS=Homo sapiens OX=9606 GN=ACSS1 PE=1 SV=2	27	14	19	14	74.8	0.316	0.231	3.807	2.364	0.309	0.493	0.553	0.383
Q6NZI2	Caveolae-associated protein 1 OS=Homo sapiens OX=9606 GN=CAVIN1 PE=1 SV=1	23	7	19	7	43.5	2.399	1.278	0.496	0.754	1.206	4.674	0.577	0.355
P13671	Complement component C6 OS=Homo sapiens OX=9606 GN=C6 PE=1 SV=3	17	15	19	15	104.7	0.301	0.291	0.138	0.183	0.178	0.229	1.749	1.988
Q6YHU6	Thyroid adenoma-associated protein OS=Homo sapiens OX=9606 GN=THADA PE=1 SV=1	8	13	19	13	219.5	0.393	0.445	0.457	0.424	0.62	0.424	1.147	1.756
O43865	S-adenosylhomocysteine hydrolase-like protein 1 OS=Homo sapiens OX=9606 GN=AHCYL1 PE=1 SV=2	22	11	19	6	58.9	0.703	0.583	0.771	0.744	0.931	0.505	1.297	1.089
P67936	Tropomyosin alpha-4 chain OS=Homo sapiens OX=9606 GN=TPM4 PE=1 SV=3	40	11	19	6	28.5	1.799	1.451	0.474	1.327	0.673	1.468	0.652	1.08
P14543	Nidogen-1 OS=Homo sapiens OX=9606 GN=NID1 PE=1 SV=3	14	15	19	14	136.3	0.246	0.399	0.373	0.484	0.664	1.167	0.791	0.867
P26196	Probable ATP-dependent RNA helicase DDX6 OS=Homo sapiens OX=9606 GN=DDX6 PE=1 SV=2	22	9	19	9	54.4	0.475	0.693	0.886	0.581	0.753	0.494	0.697	0.909
P62277	40S ribosomal protein S13 OS=Homo sapiens OX=9606 GN=RPS13 PE=1 SV=2	43	7	19	7	17.2	0.851	1.227	0.645	0.636	1.142	0.414	0.376	0.357
P0DP23	Calmodulin-1 OS=Homo sapiens OX=9606 GN=CALM1 PE=1 SV=1	31	4	19	4	16.8	1.488	0.684	0.504	0.841	1.014	0.678	0.493	0.403
Q8IZA0	Dyslexia-associated protein KIAA0319-like protein OS=Homo sapiens OX=9606 GN=KIAA0319L PE=1 SV=2	12	12	19	12	115.6	2.471	1.305	0.808	1.051	0.922	0.742	1.481	1.051
Q9BXS5	AP-1 complex subunit mu-1 OS=Homo sapiens OX=9606 GN=AP1M1 PE=1 SV=3	34	12	19	12	48.6	1.002	0.688	0.475	0.541	0.518	0.469	0.651	1.471
Q9NRG9	Aladin OS=Homo sapiens OX=9606 GN=AAAS PE=1 SV=1	21	9	19	9	59.5	1.274	0.929	1.383	1.389	1.15	1.537	1.142	1.083
P48147	Prolyl endopeptidase OS=Homo sapiens OX=9606 GN=PREP PE=1 SV=2	28	16	19	16	80.6	1.289	2.782	0.222	0.355	0.319	0.341	1.425	1.21
Q6PCB7	Long-chain fatty acid transport protein 1 OS=Homo sapiens OX=9606 GN=SLC27A1 PE=1 SV=1	28	13	19	12	71.1	0.888	0.82	1.758	2.186	1.138	1.334	1.062	0.945
P52209	6-phosphogluconate dehydrogenase, decarboxylating OS=Homo sapiens OX=9606 GN=PGD PE=1 SV=3	25	11	19	11	53.1	1.075	1.109	0.292	0.541	0.468	0.521	1.408	1.284
Q7Z478	ATP-dependent RNA helicase DHX29 OS=Homo sapiens OX=9606 GN=DHX29 PE=1 SV=2	14	15	19	15	155.1	0.468	0.86	0.56	0.488	1.118	1.029	0.96	1.011
Q9ULH0	Kinase D-interacting substrate of 220 kDa OS=Homo sapiens OX=9606 GN=KIDINS220 PE=1 SV=3	10	16	19	16	196.4	1.187	0.787	0.672	0.952	0.843	0.821	1.582	1.084
P50213	Isocitrate dehydrogenase [NAD] subunit alpha, mitochondrial OS=Homo sapiens OX=9606 GN=IDH3A PE=1 SV=1	28	10	19	10	39.6	0.469	0.374	2.508	1.715	0.399	0.527	1.095	0.792
Q14624	Inter-alpha-trypsin inhibitor heavy chain H4 OS=Homo sapiens OX=9606 GN=ITIH4 PE=1 SV=4	15	12	19	12	103.3	0.545	0.634	0.314	0.356	0.413	0.468	1.726	1.38
Q99436	Proteasome subunit beta type-7 OS=Homo sapiens OX=9606 GN=PSMB7 PE=1 SV=1	21	5	19	5	29.9	0.238	0.138	0.234	0.277	0.232	0.17	0.258	0.208
O75051	Plexin-A2 OS=Homo sapiens OX=9606 GN=PLXNA2 PE=1 SV=4	9	16	19	9	211	1.871	0.935	2.038	2.393	3.478	1.771	0.354	0.439
P10619	Lysosomal protective protein OS=Homo sapiens OX=9606 GN=CTSA PE=1 SV=2	18	7	19	7	54.4	3.05	1.907	1.099	1.287	1.42	1.001	0.906	0.668
P60763	Ras-related C3 botulinum toxin substrate 3 OS=Homo sapiens OX=9606 GN=RAC3 PE=1 SV=1	27	5	19	1	21.4	1.019	0.832	2.837	2.74	1.153	0.45	0.399	0.412
P47755	F-actin-capping protein subunit alpha-2 OS=Homo sapiens OX=9606 GN=CAPZA2 PE=1 SV=3	67	11	18	9	32.9	1.769	1.234	0.551	0.804	0.738	0.764	1.161	1.167
A0A0B4J2D5	Glutamine amidotransferase-like class 1 domain-containing protein 3B, mitochondrial OS=Homo sapiens OX=9606 GN=GATD3B PE=1 SV=1	41	8	18	8	28.1	0.156	0.08	4.122	2.584	0.41	0.387	0.215	0.152
Q08257	Quinone oxidoreductase OS=Homo sapiens OX=9606 GN=CRYZ PE=1 SV=1	35	10	18	10	35.2	1.877	1.506	1.665	1.078	0.348	0.434	0.936	0.693
Q8N3P4	Vacuolar protein sorting-associated protein 8 homolog OS=Homo sapiens OX=9606 GN=VPS8 PE=1 SV=3	12	16	18	16	161.7	0.776	1.08	0.461	0.506	0.579	0.449	1.207	1.547
P52790	Hexokinase-3 OS=Homo sapiens OX=9606 GN=HK3 PE=1 SV=2	16	12	18	9	99	0.355	0.592	0.086	0.096	0.161	0.192	2.009	1.432
Q9H270	Vacuolar protein sorting-associated protein 11 homolog OS=Homo sapiens OX=9606 GN=VPS11 PE=1 SV=1	17	13	18	13	107.8	0.737	1.095	0.498	0.554	0.774	0.603	1.129	1.322
P51790	H(+)/Cl(-) exchange transporter 3 OS=Homo sapiens OX=9606 GN=CLCN3 PE=1 SV=2	18	14	18	10	90.9	1.186	0.736	1.555	1.756	2.004	1.263	0.976	0.736
Q8NB49	Phospholipid-transporting ATPase IG OS=Homo sapiens OX=9606 GN=ATP11C PE=1 SV=3	15	14	18	12	129.4	1.236	0.744	1.077	1.536	2.289	1.998	1.233	0.845
P21980	Protein-glutamine gamma-glutamyltransferase 2 OS=Homo sapiens OX=9606 GN=TGM2 PE=1 SV=2	23	13	18	13	77.3	0.459	0.41	0.168	0.223	0.218	0.577	1.898	1.481
O00186	Syntaxin-binding protein 3 OS=Homo sapiens OX=9606 GN=STXBP3 PE=1 SV=2	27	15	18	15	67.7	1.352	1.039	1.25	1.359	2.151	1.151	1.275	0.907
Q15080	Neutrophil cytosol factor 4 OS=Homo sapiens OX=9606 GN=NCF4 PE=1 SV=2	37	12	18	12	39	0.24	0.552	0.148	0.114	0.169	0.156	2.177	1.381
O43272	Proline dehydrogenase 1, mitochondrial OS=Homo sapiens OX=9606 GN=PRODH PE=1 SV=3	33	13	18	13	68	0.234	0.241	0.575	0.384	0.456	0.366	1.685	1.646
Q03518	Antigen peptide transporter 1 OS=Homo sapiens OX=9606 GN=TAP1 PE=1 SV=2	24	12	18	12	87.2	1.311	1.465	0.328	0.441	0.334	0.389	1.581	1.595
Q9UL18	Protein argonaute-1 OS=Homo sapiens OX=9606 GN=AGO1 PE=1 SV=3	24	16	18	10	97.2	0.607	1.031	0.575	0.46	0.873	1.282	0.554	0.644
Q6ZRP7	Sulfhydryl oxidase 2 OS=Homo sapiens OX=9606 GN=QSOX2 PE=1 SV=3	18	11	18	11	77.5	3.342	1.576	0.839	0.935	1.583	1.193	1.037	1.1
P61026	Ras-related protein Rab-10 OS=Homo sapiens OX=9606 GN=RAB10 PE=1 SV=1	46	9	18	8	22.5	1.144	0.874	1.463	1.832	1.225	1.039	1	0.868
Q16831	Uridine phosphorylase 1 OS=Homo sapiens OX=9606 GN=UPP1 PE=1 SV=1	37	11	18	11	33.9	0.314	0.422	0.096	0.106	0.156	0.159	1.524	1.729
P30084	Enoyl-CoA hydratase, mitochondrial OS=Homo sapiens OX=9606 GN=ECHS1 PE=1 SV=4	37	9	18	9	31.4	1.337	0.959	2.505	1.701	0.298	0.635	0.978	0.708
P38117	Electron transfer flavoprotein subunit beta OS=Homo sapiens OX=9606 GN=ETFB PE=1 SV=3	47	10	18	10	27.8	0.587	0.538	2.607	1.752	0.4	0.558	0.754	0.628
P51114	Fragile X mental retardation syndrome-related protein 1 OS=Homo sapiens OX=9606 GN=FXR1 PE=1 SV=3	21	11	18	10	69.7	1.016	2.426	0.449	0.398	0.764	0.394	1.222	1.05
O75436	Vacuolar protein sorting-associated protein 26A OS=Homo sapiens OX=9606 GN=VPS26A PE=1 SV=2	37	8	18	8	38.1	0.81	0.889	0.429	0.417	0.541	0.426	1.45	1.381
O94923	D-glucuronyl C5-epimerase OS=Homo sapiens OX=9606 GN=GLCE PE=1 SV=3	27	13	18	13	70.1	2.794	1.328	1.016	1.153	1.381	1.099	0.95	1.038
O95352	Ubiquitin-like modifier-activating enzyme ATG7 OS=Homo sapiens OX=9606 GN=ATG7 PE=1 SV=1	20	12	18	12	77.9	0.635	0.8	0.297	0.34	0.453	0.369	1.362	1.64
Q5VT25	Serine/threonine-protein kinase MRCK alpha OS=Homo sapiens OX=9606 GN=CDC42BPA PE=1 SV=1	11	15	18	12	197.2	1.076	0.875	1.375	0.943	1.668	0.944	0.778	0.74
P34897	Serine hydroxymethyltransferase, mitochondrial OS=Homo sapiens OX=9606 GN=SHMT2 PE=1 SV=3	31	13	18	12	56	1.084	0.891	1.12	0.933	0.383	0.446	1.296	1.102
P78347	General transcription factor II-I OS=Homo sapiens OX=9606 GN=GTF2I PE=1 SV=2	19	16	18	16	112.3	0.68	5.866	0.396	0.247	0.521	0.47	0.508	1.198
Q9UHW9	Solute carrier family 12 member 6 OS=Homo sapiens OX=9606 GN=SLC12A6 PE=1 SV=2	8	11	18	4	127.5	1.4	0.974	0.833	1.18	1.125	1.045	1.418	1.215
P08123	Collagen alpha-2(I) chain OS=Homo sapiens OX=9606 GN=COL1A2 PE=1 SV=7	10	10	18	10	129.2	2.65	2.688	0.344	0.394	1.335	17.199	0.161	0.079
Q04837	Single-stranded DNA-binding protein, mitochondrial OS=Homo sapiens OX=9606 GN=SSBP1 PE=1 SV=1	45	6	18	6	17.2	0.705	0.597	2.181	1.411	0.41	0.825	0.912	0.937
P0DPI2	Glutamine amidotransferase-like class 1 domain-containing protein 3A, mitochondrial OS=Homo sapiens OX=9606 GN=GATD3A PE=1 SV=1	41	8	18	8	28.2	0.156	0.08	4.122	2.584	0.41	0.387	0.215	0.152
P29350	Tyrosine-protein phosphatase non-receptor type 6 OS=Homo sapiens OX=9606 GN=PTPN6 PE=1 SV=1	28	15	18	15	67.5	0.905	3.001	0.203	0.221	0.234	0.285	1.604	1.064
Q9NYH9	U3 small nucleolar RNA-associated protein 6 homolog OS=Homo sapiens OX=9606 GN=UTP6 PE=2 SV=2	22	13	18	13	70.1	0.447	1.149	0.512	0.537	1.505	1.421	0.311	0.722
Q07812	Apoptosis regulator BAX OS=Homo sapiens OX=9606 GN=BAX PE=1 SV=1	44	6	18	6	21.2	0.637	0.625	0.531	0.862	0.627	0.482	1.242	1.402
P10586	Receptor-type tyrosine-protein phosphatase F OS=Homo sapiens OX=9606 GN=PTPRF PE=1 SV=2	13	16	18	14	212.7	1.145	0.904	2.291	2.837	3.805	2.115	0.209	0.177
Q9NQ55	Suppressor of SWI4 1 homolog OS=Homo sapiens OX=9606 GN=PPAN PE=2 SV=1	18	8	18	8	53.2	0.404	1.46	0.424	0.445	1.503	1.426	0.319	0.412
O75489	NADH dehydrogenase [ubiquinone] iron-sulfur protein 3, mitochondrial OS=Homo sapiens OX=9606 GN=NDUFS3 PE=1 SV=1	28	7	18	7	30.2	0.399	0.335	2.579	2.852	0.219	0.534	1.151	1.012
Q05655	Protein kinase C delta type OS=Homo sapiens OX=9606 GN=PRKCD PE=1 SV=2	23	15	18	14	77.5	0.637	0.634	0.35	0.35	0.756	0.632	1.801	1.374
P48444	Coatomer subunit delta OS=Homo sapiens OX=9606 GN=ARCN1 PE=1 SV=1	17	9	18	9	57.2	0.381	0.612	0.354	0.446	0.413	0.325	0.967	1.905
Q6VN20	Ran-binding protein 10 OS=Homo sapiens OX=9606 GN=RANBP10 PE=1 SV=1	21	10	18	9	67.2	0.916	1.129	0.652	0.677	0.884	0.877	0.744	1.003
Q9NR45	Sialic acid synthase OS=Homo sapiens OX=9606 GN=NANS PE=1 SV=2	34	10	18	10	40.3	0.676	1.056	0.262	0.656	0.314	0.359	1.607	1.354
Q9UPT5	Exocyst complex component 7 OS=Homo sapiens OX=9606 GN=EXOC7 PE=1 SV=3	23	14	18	14	83.3	0.981	1.091	0.401	0.468	0.648	0.452	1.48	1.365
P55265	Double-stranded RNA-specific adenosine deaminase OS=Homo sapiens OX=9606 GN=ADAR PE=1 SV=4	15	15	18	15	136	0.701	2.71	0.408	0.387	0.592	0.599	1.142	1.126
Q13217	DnaJ homolog subfamily C member 3 OS=Homo sapiens OX=9606 GN=DNAJC3 PE=1 SV=1	28	13	18	13	57.5	1.052	0.763	1.749	1.547	0.988	0.985	1.015	0.762
P51991	Heterogeneous nuclear ribonucleoprotein A3 OS=Homo sapiens OX=9606 GN=HNRNPA3 PE=1 SV=2	26	8	18	7	39.6	0.487	1.868	0.647	0.454	0.923	0.361	0.846	0.564
P53999	Activated RNA polymerase II transcriptional coactivator p15 OS=Homo sapiens OX=9606 GN=SUB1 PE=1 SV=3	37	4	18	4	14.4	0.216	0.823	1.898	0.241	2.51	1.041	0.644	1.14
P61225	Ras-related protein Rap-2b OS=Homo sapiens OX=9606 GN=RAP2B PE=1 SV=1	56	8	18	5	20.5	2.224	0.939	1.513	1.986	2.169	1.186	0.808	0.573
Q99873	Protein arginine N-methyltransferase 1 OS=Homo sapiens OX=9606 GN=PRMT1 PE=1 SV=3	35	11	18	11	42.4	0.448	0.832	0.33	0.361	0.519	0.537	1.061	1.087
P12694	2-oxoisovalerate dehydrogenase subunit alpha, mitochondrial OS=Homo sapiens OX=9606 GN=BCKDHA PE=1 SV=2	37	12	18	12	50.4	0.611	0.525	3.543	2.631	0.238	0.653	0.772	0.649
Q8NCA5	Protein FAM98A OS=Homo sapiens OX=9606 GN=FAM98A PE=1 SV=2	22	8	18	7	55.2	0.199	0.451	0.454	0.524	0.71	0.706	0.803	1.218
Q27J81	Inverted formin-2 OS=Homo sapiens OX=9606 GN=INF2 PE=1 SV=2	17	15	18	15	135.5	1.008	1.251	0.602	1.023	0.796	0.757	1.41	1.024
Q9Y3F4	Serine-threonine kinase receptor-associated protein OS=Homo sapiens OX=9606 GN=STRAP PE=1 SV=1	40	12	18	12	38.4	0.549	0.491	0.284	0.5	0.322	0.315	1.871	1.318
Q9NW15	Anoctamin-10 OS=Homo sapiens OX=9606 GN=ANO10 PE=1 SV=2	18	11	18	11	76.3	1.059	0.662	0.55	0.71	0.498	0.8	1.665	1.209
P40925	Malate dehydrogenase, cytoplasmic OS=Homo sapiens OX=9606 GN=MDH1 PE=1 SV=4	31	9	18	9	36.4	0.864	0.846	0.562	1.13	0.671	0.524	1.074	0.799
Q53H12	Acylglycerol kinase, mitochondrial OS=Homo sapiens OX=9606 GN=AGK PE=1 SV=2	24	9	18	9	47.1	0.796	0.599	2.664	2.892	0.299	0.7	0.94	0.971
O43633	Charged multivesicular body protein 2a OS=Homo sapiens OX=9606 GN=CHMP2A PE=1 SV=1	30	7	18	7	25.1	0.921	0.609	1.659	1.606	1.129	0.928	1.244	0.771
P37837	Transaldolase OS=Homo sapiens OX=9606 GN=TALDO1 PE=1 SV=2	34	12	18	12	37.5	0.794	1.835	0.429	1.111	0.586	0.72	0.863	0.839
O60476	Mannosyl-oligosaccharide 1,2-alpha-mannosidase IB OS=Homo sapiens OX=9606 GN=MAN1A2 PE=1 SV=1	24	12	18	12	73	2.654	1.518	0.824	0.952	1.2	1.074	1.046	1.056
Q15629	Translocating chain-associated membrane protein 1 OS=Homo sapiens OX=9606 GN=TRAM1 PE=1 SV=3	19	6	18	6	43	0.955	0.741	2.238	2.74	1.407	2.086	0.625	0.626
Q16822	Phosphoenolpyruvate carboxykinase [GTP], mitochondrial OS=Homo sapiens OX=9606 GN=PCK2 PE=1 SV=4	27	13	18	13	70.7	0.359	0.243	1.253	0.893	0.303	0.455	1.634	1.207
Q8N1G4	Leucine-rich repeat-containing protein 47 OS=Homo sapiens OX=9606 GN=LRRC47 PE=1 SV=1	30	15	18	15	63.4	1.248	1.545	0.636	0.913	0.812	1.079	1.195	0.854
Q9HCE0	Ectopic P granules protein 5 homolog OS=Homo sapiens OX=9606 GN=EPG5 PE=1 SV=2	7	16	18	16	292.3	0.828	0.8	0.345	0.349	0.534	0.407	1.233	1.278
Q68D91	Metallo-beta-lactamase domain-containing protein 2 OS=Homo sapiens OX=9606 GN=MBLAC2 PE=1 SV=3	47	10	18	10	31.4	0.937	0.584	1.649	1.764	1.692	1.311	1.19	0.86
Q9H9E3	Conserved oligomeric Golgi complex subunit 4 OS=Homo sapiens OX=9606 GN=COG4 PE=1 SV=3	20	13	18	13	89	0.665	1.378	0.435	0.435	0.603	0.49	1.181	1.531
Q9NZN4	EH domain-containing protein 2 OS=Homo sapiens OX=9606 GN=EHD2 PE=1 SV=2	22	13	18	11	61.1	0.702	0.939	0.893	1.175	2.736	5.471	0.553	0.529
Q9P2E5	Chondroitin sulfate glucuronyltransferase OS=Homo sapiens OX=9606 GN=CHPF2 PE=2 SV=2	23	15	18	15	85.9	1.77	1.149	1.475	1.644	1.996	1.581	0.969	0.859
Q14554	Protein disulfide-isomerase A5 OS=Homo sapiens OX=9606 GN=PDIA5 PE=1 SV=1	24	11	18	11	59.6	1.218	0.951	1.558	0.941	0.854	0.891	1.403	0.986
P05026	Sodium/potassium-transporting ATPase subunit beta-1 OS=Homo sapiens OX=9606 GN=ATP1B1 PE=1 SV=1	30	8	18	8	35	0.898	0.425	2.034	2.501	7.57	4.472	0.231	0.163
Q9H6R3	Acyl-CoA synthetase short-chain family member 3, mitochondrial OS=Homo sapiens OX=9606 GN=ACSS3 PE=1 SV=1	19	11	18	11	74.7	0.192	0.15	4.434	2.886	0.341	0.828	0.13	0.125
O15228	Dihydroxyacetone phosphate acyltransferase OS=Homo sapiens OX=9606 GN=GNPAT PE=1 SV=1	22	15	18	15	77.1	1.601	1.059	0.989	1.363	0.303	0.509	1.482	1.016
Q9P2B2	Prostaglandin F2 receptor negative regulator OS=Homo sapiens OX=9606 GN=PTGFRN PE=1 SV=2	18	16	18	16	98.5	1.936	1.518	1.406	1.948	2.589	2.557	0.609	0.381
O75306	NADH dehydrogenase [ubiquinone] iron-sulfur protein 2, mitochondrial OS=Homo sapiens OX=9606 GN=NDUFS2 PE=1 SV=2	31	12	18	12	52.5	0.495	0.355	2.185	2.462	0.228	0.489	1.138	1.03
Q9Y6N5	Sulfide:quinone oxidoreductase, mitochondrial OS=Homo sapiens OX=9606 GN=SQOR PE=1 SV=1	25	10	18	10	49.9	1.383	1.214	0.81	1.356	0.502	1.337	1.336	0.978
P30520	Adenylosuccinate synthetase isozyme 2 OS=Homo sapiens OX=9606 GN=ADSS2 PE=1 SV=3	29	10	18	10	50.1	1.005	0.974	0.205	0.226	0.26	0.248	1.68	1.518
P24557	Thromboxane-A synthase OS=Homo sapiens OX=9606 GN=TBXAS1 PE=1 SV=3	28	14	18	14	60.5	1.467	1.586	1.257	2.345	1.446	2.432	0.692	0.711
Q9UBR2	Cathepsin Z OS=Homo sapiens OX=9606 GN=CTSZ PE=1 SV=1	29	7	18	7	33.8	2.382	1.311	0.858	1.053	0.959	0.638	1.137	0.713
Q9H9Y6	DNA-directed RNA polymerase I subunit RPA2 OS=Homo sapiens OX=9606 GN=POLR1B PE=1 SV=2	10	11	18	11	128.1	0.535	1.143	0.403	0.33	0.69	0.749	0.683	1.508
P84085	ADP-ribosylation factor 5 OS=Homo sapiens OX=9606 GN=ARF5 PE=1 SV=2	34	6	18	4	20.5	0.59	0.562	0.648	0.639	0.621	0.537	1.548	1.475
O00139	Kinesin-like protein KIF2A OS=Homo sapiens OX=9606 GN=KIF2A PE=1 SV=3	16	12	18	12	79.9	0.812	1.516	0.745	0.631	1.141	0.829	0.763	0.797
Q460N5	Protein mono-ADP-ribosyltransferase PARP14 OS=Homo sapiens OX=9606 GN=PARP14 PE=1 SV=3	10	18	18	18	202.7	1.558	3.63	0.475	0.501	0.671	0.648	0.948	1.038
P23229	Integrin alpha-6 OS=Homo sapiens OX=9606 GN=ITGA6 PE=1 SV=5	18	15	18	15	126.5	4.14	2.35	0.924	1.314	1.287	1.457	0.664	0.4
O00461	Golgi integral membrane protein 4 OS=Homo sapiens OX=9606 GN=GOLIM4 PE=1 SV=1	25	14	18	14	81.8	2.05	1.092	0.846	1.073	1.529	1.55	1.122	1.201
P0DOX8	Immunoglobulin lambda-1 light chain OS=Homo sapiens OX=9606 PE=1 SV=1	34	6	18	4	22.8	1.344	1.765	0.304	0.283	0.517	0.431	1.506	1.018
O00471	Exocyst complex component 5 OS=Homo sapiens OX=9606 GN=EXOC5 PE=1 SV=1	28	17	18	17	81.8	0.91	0.896	0.486	0.556	0.75	0.54	1.302	1.556
Q96DZ1	Endoplasmic reticulum lectin 1 OS=Homo sapiens OX=9606 GN=ERLEC1 PE=1 SV=1	32	12	18	12	54.8	1.868	1.168	1.238	1.427	1.106	1.22	1.146	0.825
B9A064	Immunoglobulin lambda-like polypeptide 5 OS=Homo sapiens OX=9606 GN=IGLL5 PE=2 SV=2	35	6	18	4	23	1.344	1.765	0.304	0.283	0.517	0.431	1.506	1.018
Q8TD55	Pleckstrin homology domain-containing family O member 2 OS=Homo sapiens OX=9606 GN=PLEKHO2 PE=1 SV=1	29	10	17	10	53.3	1.889	0.932	0.952	1.306	1.435	0.713	1.37	0.98
Q15269	Periodic tryptophan protein 2 homolog OS=Homo sapiens OX=9606 GN=PWP2 PE=2 SV=2	15	13	17	13	102.4	0.45	0.792	0.402	0.401	0.807	0.942	0.524	0.968
P45974	Ubiquitin carboxyl-terminal hydrolase 5 OS=Homo sapiens OX=9606 GN=USP5 PE=1 SV=2	19	13	17	13	95.7	0.55	0.611	0.445	0.727	0.51	0.424	1.799	1.347
P53004	Biliverdin reductase A OS=Homo sapiens OX=9606 GN=BLVRA PE=1 SV=2	28	8	17	8	33.4	0.396	0.587	0.168	0.228	0.308	0.296	1.785	1.46
Q00577	Transcriptional activator protein Pur-alpha OS=Homo sapiens OX=9606 GN=PURA PE=1 SV=2	45	8	17	8	34.9	0.203	0.605	0.825	0.412	1.106	0.765	0.522	0.617
P24941	Cyclin-dependent kinase 2 OS=Homo sapiens OX=9606 GN=CDK2 PE=1 SV=2	37	9	17	8	33.9	0.647	0.549	0.13	0.161	0.124	0.146	1.957	1.329
Q5SY16	Polynucleotide 5'-hydroxyl-kinase NOL9 OS=Homo sapiens OX=9606 GN=NOL9 PE=1 SV=1	14	8	17	8	79.3	0.528	1.571	0.746	0.552	1.586	2.729	0.389	0.717
Q6YHK3	CD109 antigen OS=Homo sapiens OX=9606 GN=CD109 PE=1 SV=2	10	13	17	13	161.6	0.821	0.707	0.305	0.381	0.455	0.71	1.443	1.397
Q14696	LRP chaperone MESD OS=Homo sapiens OX=9606 GN=MESD PE=1 SV=2	26	6	17	6	26.1	2.403	1.47	1.265	0.964	0.574	0.546	1.022	0.711
P13807	Glycogen [starch] synthase, muscle OS=Homo sapiens OX=9606 GN=GYS1 PE=1 SV=2	21	11	17	10	83.7	0.578	0.591	0.729	0.51	1.836	1.417	0.614	0.796
O15511	Actin-related protein 2/3 complex subunit 5 OS=Homo sapiens OX=9606 GN=ARPC5 PE=1 SV=3	48	7	17	7	16.3	0.978	0.989	0.306	0.493	0.378	0.43	0.857	1.228
P02774	Vitamin D-binding protein OS=Homo sapiens OX=9606 GN=GC PE=1 SV=2	35	14	17	14	52.9	0.553	0.462	0.316	0.446	0.447	0.472	1.798	1.502
P62899	60S ribosomal protein L31 OS=Homo sapiens OX=9606 GN=RPL31 PE=1 SV=1	34	5	17	5	14.5	0.628	0.761	0.686	0.627	1.662	0.249	0.247	0.234
P49458	Signal recognition particle 9 kDa protein OS=Homo sapiens OX=9606 GN=SRP9 PE=1 SV=2	58	6	17	6	10.1	0.833	1.249	0.74	0.605	1.069	0.643	0.273	0.286
O43852	Calumenin OS=Homo sapiens OX=9606 GN=CALU PE=1 SV=2	39	9	17	9	37.1	2.648	1.373	0.72	0.679	0.644	0.519	1.225	0.877
P14735	Insulin-degrading enzyme OS=Homo sapiens OX=9606 GN=IDE PE=1 SV=4	15	12	17	12	117.9	0.813	0.819	0.94	1.017	0.567	0.522	1.106	0.92
P17252	Protein kinase C alpha type OS=Homo sapiens OX=9606 GN=PRKCA PE=1 SV=4	19	11	17	9	76.7	0.154	0.141	0.447	0.459	0.696	0.441	0.124	0.165
Q8IYI6	Exocyst complex component 8 OS=Homo sapiens OX=9606 GN=EXOC8 PE=1 SV=2	18	13	17	13	81.7	0.972	0.947	0.482	0.612	0.812	0.631	1.345	1.25
Q8IWT6	Volume-regulated anion channel subunit LRRC8A OS=Homo sapiens OX=9606 GN=LRRC8A PE=1 SV=1	18	12	17	11	94.1	3.501	1.856	1.235	1.488	1.613	1.271	0.794	0.632
P14598	Neutrophil cytosol factor 1 OS=Homo sapiens OX=9606 GN=NCF1 PE=1 SV=4	30	10	17	3	44.7	0.347	0.796	0.148	0.175	0.136	0.236	2.338	1.347
O00469	Procollagen-lysine,2-oxoglutarate 5-dioxygenase 2 OS=Homo sapiens OX=9606 GN=PLOD2 PE=1 SV=2	17	10	17	10	84.6	2.501	1.588	0.227	0.276	0.405	0.57	1.506	1.443
Q9UL41	Paraneoplastic antigen Ma3 OS=Homo sapiens OX=9606 GN=PNMA3 PE=1 SV=3	24	11	17	11	52.3	0.189	0.115	0.746	0.782	1.89	2.465	0.116	0.106
Q9Y3R5	Protein dopey-2 OS=Homo sapiens OX=9606 GN=DOP1B PE=1 SV=5	6	14	17	14	258.1	0.524	0.634	0.46	0.423	0.807	0.572	1.176	1.406
P12931	Proto-oncogene tyrosine-protein kinase Src OS=Homo sapiens OX=9606 GN=SRC PE=1 SV=3	25	10	17	7	59.8	2.112	1.21	0.899	1.171	1.453	0.884	1.138	0.821
Q13546	Receptor-interacting serine/threonine-protein kinase 1 OS=Homo sapiens OX=9606 GN=RIPK1 PE=1 SV=3	19	12	17	12	75.9	0.783	1.198	0.273	0.285	0.387	0.396	1.638	1.097
P17568	NADH dehydrogenase [ubiquinone] 1 beta subcomplex subunit 7 OS=Homo sapiens OX=9606 GN=NDUFB7 PE=1 SV=4	50	5	17	5	16.4	0.527	0.37	2.531	2.855	0.348	0.99	1.201	1.012
Q9H2M9	Rab3 GTPase-activating protein non-catalytic subunit OS=Homo sapiens OX=9606 GN=RAB3GAP2 PE=1 SV=1	11	13	17	13	155.9	1.598	2.136	0.551	0.653	0.66	0.505	1.334	1.071
P78539	Sushi repeat-containing protein SRPX OS=Homo sapiens OX=9606 GN=SRPX PE=1 SV=1	28	12	17	12	51.5	0.882	0.948	0.157	0.16	0.342	0.406	1.968	1.155
O15460	Prolyl 4-hydroxylase subunit alpha-2 OS=Homo sapiens OX=9606 GN=P4HA2 PE=1 SV=1	30	12	17	12	60.9	1.544	1.129	1.046	1.331	0.584	0.803	1.16	1.097
P11234	Ras-related protein Ral-B OS=Homo sapiens OX=9606 GN=RALB PE=1 SV=1	36	6	17	3	23.4	1.93	0.945	1.334	1.717	1.262	0.624	1.165	0.957
Q92508	Piezo-type mechanosensitive ion channel component 1 OS=Homo sapiens OX=9606 GN=PIEZO1 PE=1 SV=4	9	15	17	15	286.6	2.786	1.623	1.168	1.508	1.892	2.069	0.864	0.609
Q6SZW1	NAD(+) hydrolase SARM1 OS=Homo sapiens OX=9606 GN=SARM1 PE=1 SV=1	22	13	17	13	79.3	0.551	0.474	0.683	0.589	0.546	0.421	1.023	1.79
O15357	Phosphatidylinositol 3,4,5-trisphosphate 5-phosphatase 2 OS=Homo sapiens OX=9606 GN=INPPL1 PE=1 SV=2	13	14	17	13	138.5	0.8	1.05	0.528	0.496	0.761	0.471	1.278	1.065
Q86X10	Ral GTPase-activating protein subunit beta OS=Homo sapiens OX=9606 GN=RALGAPB PE=1 SV=1	11	14	17	14	166.7	0.542	0.624	0.781	0.641	0.489	0.42	0.751	1.411
Q9Y4R8	Telomere length regulation protein TEL2 homolog OS=Homo sapiens OX=9606 GN=TELO2 PE=1 SV=2	20	15	17	15	91.7	0.554	1.007	0.512	0.422	0.798	0.563	1.229	1.34
Q16850	Lanosterol 14-alpha demethylase OS=Homo sapiens OX=9606 GN=CYP51A1 PE=1 SV=3	22	10	17	10	56.8	1.644	1.061	0.967	1.935	0.965	2.009	1.007	0.94
Q9Y696	Chloride intracellular channel protein 4 OS=Homo sapiens OX=9606 GN=CLIC4 PE=1 SV=4	48	8	17	8	28.8	2.06	1.245	1.35	1.743	1.31	0.747	0.867	0.51
Q6PKG0	La-related protein 1 OS=Homo sapiens OX=9606 GN=LARP1 PE=1 SV=2	13	13	17	13	123.4	0.849	0.862	0.745	1.006	0.811	0.749	0.676	0.539
Q92625	Ankyrin repeat and SAM domain-containing protein 1A OS=Homo sapiens OX=9606 GN=ANKS1A PE=1 SV=4	12	12	17	12	123	2.572	2.412	0.628	0.436	0.984	0.547	1.128	1.024
P61163	Alpha-centractin OS=Homo sapiens OX=9606 GN=ACTR1A PE=1 SV=1	38	10	17	6	42.6	0.984	0.729	0.694	0.501	0.645	0.535	1.087	1.504
Q13131	5'-AMP-activated protein kinase catalytic subunit alpha-1 OS=Homo sapiens OX=9606 GN=PRKAA1 PE=1 SV=4	23	11	17	11	64	1.094	0.988	0.522	0.637	0.759	0.645	1.402	1.069
P0CG47	Polyubiquitin-B OS=Homo sapiens OX=9606 GN=UBB PE=1 SV=1	56	4	17	4	25.7	1.567	1.546	1.011	1.086	2.333	1.843	1.05	0.79
P18031	Tyrosine-protein phosphatase non-receptor type 1 OS=Homo sapiens OX=9606 GN=PTPN1 PE=1 SV=1	29	11	17	11	49.9	1.326	1.554	0.482	0.605	0.419	0.508	1.326	1.401
Q9BPU6	Dihydropyrimidinase-related protein 5 OS=Homo sapiens OX=9606 GN=DPYSL5 PE=1 SV=1	1	1	17	1	61.4	0.523	1.793	3.607	0.084	6.371	3.357	0.629	1.031
Q13617	Cullin-2 OS=Homo sapiens OX=9606 GN=CUL2 PE=1 SV=2	12	9	17	9	86.9	0.736	0.821	0.413	0.507	0.515	0.545	0.818	1.387
Q9NUQ8	ATP-binding cassette sub-family F member 3 OS=Homo sapiens OX=9606 GN=ABCF3 PE=1 SV=2	22	13	17	13	79.7	0.978	1.726	0.608	0.487	0.765	0.42	1.487	1.027
Q9Y450	HBS1-like protein OS=Homo sapiens OX=9606 GN=HBS1L PE=1 SV=1	22	12	17	12	75.4	0.668	1.278	0.527	0.447	1.229	1.001	0.931	0.831
Q16666	Gamma-interferon-inducible protein 16 OS=Homo sapiens OX=9606 GN=IFI16 PE=1 SV=3	20	14	17	14	88.2	0.651	3.517	0.198	0.232	0.191	0.353	1.35	1.17
Q13464	Rho-associated protein kinase 1 OS=Homo sapiens OX=9606 GN=ROCK1 PE=1 SV=1	13	15	17	11	158.1	1.723	1.237	0.799	1.01	1.476	1.097	1.118	1.103
P05155	Plasma protease C1 inhibitor OS=Homo sapiens OX=9606 GN=SERPING1 PE=1 SV=2	21	10	17	10	55.1	0.786	0.787	0.463	0.346	0.813	0.793	1.646	1.303
Q9H2J7	Sodium-dependent neutral amino acid transporter B(0)AT2 OS=Homo sapiens OX=9606 GN=SLC6A15 PE=1 SV=1	12	9	17	7	81.8	2.362	1.251	0.766	0.982	0.757	0.597	1.242	1.052
P26440	Isovaleryl-CoA dehydrogenase, mitochondrial OS=Homo sapiens OX=9606 GN=IVD PE=1 SV=2	27	10	17	10	46.6	0.32	0.237	3.394	2.372	0.338	0.594	0.542	0.479
Q86Y56	Dynein assembly factor 5, axonemal OS=Homo sapiens OX=9606 GN=DNAAF5 PE=1 SV=4	17	13	17	13	93.5	1.076	2.152	0.467	0.495	0.529	0.382	1.143	1.242
O15067	Phosphoribosylformylglycinamidine synthase OS=Homo sapiens OX=9606 GN=PFAS PE=1 SV=4	14	14	17	14	144.6	0.566	0.981	0.397	0.665	0.473	0.395	1.291	1.679
Q7Z460	CLIP-associating protein 1 OS=Homo sapiens OX=9606 GN=CLASP1 PE=1 SV=1	12	15	17	13	169.3	1.383	1.511	0.498	0.625	0.664	0.759	1.282	1.087
Q8N5K1	CDGSH iron-sulfur domain-containing protein 2 OS=Homo sapiens OX=9606 GN=CISD2 PE=1 SV=1	50	6	17	6	15.3	0.836	0.557	1.113	1.356	0.562	0.917	1.453	1.121
Q9H2U1	ATP-dependent DNA/RNA helicase DHX36 OS=Homo sapiens OX=9606 GN=DHX36 PE=1 SV=2	15	12	17	12	114.7	0.697	1.291	0.399	0.324	0.719	0.725	1.009	1.147
P20618	Proteasome subunit beta type-1 OS=Homo sapiens OX=9606 GN=PSMB1 PE=1 SV=2	30	6	17	6	26.5	0.382	0.217	0.387	0.459	0.261	0.259	0.308	0.242
Q5T9L3	Protein wntless homolog OS=Homo sapiens OX=9606 GN=WLS PE=1 SV=2	16	9	17	9	62.2	5.888	3.184	2.094	2.653	1.549	1.945	0.182	0.182
P17050	Alpha-N-acetylgalactosaminidase OS=Homo sapiens OX=9606 GN=NAGA PE=1 SV=2	20	7	17	7	46.5	1.427	0.877	1.32	1.555	1.498	0.924	1.153	0.693
Q9BZQ6	ER degradation-enhancing alpha-mannosidase-like protein 3 OS=Homo sapiens OX=9606 GN=EDEM3 PE=1 SV=2	17	13	17	13	104.6	1.984	1.181	1.189	1.298	0.843	0.854	1.103	0.902
Q9BWS9	Chitinase domain-containing protein 1 OS=Homo sapiens OX=9606 GN=CHID1 PE=1 SV=1	21	8	17	8	44.9	1.488	1.002	2.476	1.906	1.212	0.996	0.592	0.468
P0CG48	Polyubiquitin-C OS=Homo sapiens OX=9606 GN=UBC PE=1 SV=3	56	4	17	4	77	1.567	1.546	1.011	1.086	2.333	1.843	1.05	0.79
Q15907	Ras-related protein Rab-11B OS=Homo sapiens OX=9606 GN=RAB11B PE=1 SV=4	42	9	17	9	24.5	0.746	0.638	1.046	1.173	1.154	0.745	1.228	1.117
Q86SF2	N-acetylgalactosaminyltransferase 7 OS=Homo sapiens OX=9606 GN=GALNT7 PE=1 SV=1	22	11	17	11	75.3	4.331	2.373	1.482	1.626	2.257	1.851	0.349	0.355
Q9BWM7	Sideroflexin-3 OS=Homo sapiens OX=9606 GN=SFXN3 PE=1 SV=3	38	11	17	11	35.5	1.224	0.836	2.82	3.383	0.403	1.143	0.777	0.675
Q9BZ29	Dedicator of cytokinesis protein 9 OS=Homo sapiens OX=9606 GN=DOCK9 PE=1 SV=2	7	13	17	12	236.3	0.873	0.856	0.572	0.693	0.855	1.018	1.115	1.432
O43776	Asparagine--tRNA ligase, cytoplasmic OS=Homo sapiens OX=9606 GN=NARS1 PE=1 SV=1	26	12	17	12	62.9	0.514	0.862	0.564	0.655	1.134	0.754	0.888	1.046
Q5THJ4	Vacuolar protein sorting-associated protein 13D OS=Homo sapiens OX=9606 GN=VPS13D PE=1 SV=2	5	16	17	16	491.6	0.802	0.777	0.56	0.491	0.852	0.612	0.94	1.254
Q8N2K0	Lysophosphatidylserine lipase ABHD12 OS=Homo sapiens OX=9606 GN=ABHD12 PE=1 SV=2	31	10	17	10	45.1	1.349	1.043	2.068	2.593	1.353	1.795	0.88	0.751
Q14139	Ubiquitin conjugation factor E4 A OS=Homo sapiens OX=9606 GN=UBE4A PE=1 SV=2	14	12	17	12	122.5	0.777	1.036	0.458	0.473	0.751	0.799	1.121	1.317
P13747	HLA class I histocompatibility antigen, alpha chain E OS=Homo sapiens OX=9606 GN=HLA-E PE=1 SV=4	32	9	17	6	40	2.716	1.856	0.825	1.098	0.861	0.998	1.286	1.059
P62987	Ubiquitin-60S ribosomal protein L40 OS=Homo sapiens OX=9606 GN=UBA52 PE=1 SV=2	34	4	17	4	14.7	1.567	1.546	1.011	1.086	2.333	1.843	1.05	0.79
Q9UHX1	Poly(U)-binding-splicing factor PUF60 OS=Homo sapiens OX=9606 GN=PUF60 PE=1 SV=1	27	12	17	12	59.8	0.583	2.075	0.424	0.636	0.453	0.44	0.934	0.824
Q9Y606	tRNA pseudouridine synthase A OS=Homo sapiens OX=9606 GN=PUS1 PE=1 SV=3	27	10	17	10	47.4	0.566	0.995	1.538	1.24	0.594	0.684	0.893	0.989
Q16610	Extracellular matrix protein 1 OS=Homo sapiens OX=9606 GN=ECM1 PE=1 SV=2	20	9	17	9	60.6	0.801	0.646	0.447	0.516	0.496	0.524	1.376	1.22
P13489	Ribonuclease inhibitor OS=Homo sapiens OX=9606 GN=RNH1 PE=1 SV=2	27	10	17	10	49.9	0.846	1.085	0.423	0.703	0.657	0.636	1.468	1.221
O60762	Dolichol-phosphate mannosyltransferase subunit 1 OS=Homo sapiens OX=9606 GN=DPM1 PE=1 SV=1	47	10	17	10	29.6	2.107	1.426	1.23	1.46	0.865	1.169	1.157	0.897
Q68CQ4	Digestive organ expansion factor homolog OS=Homo sapiens OX=9606 GN=DIEXF PE=1 SV=2	20	14	17	14	87	0.4	1.144	0.686	0.664	1.068	0.807	0.57	0.637
Q9BYK8	Helicase with zinc finger domain 2 OS=Homo sapiens OX=9606 GN=HELZ2 PE=1 SV=6	8	17	17	17	294.5	0.904	1.309	0.775	0.692	1.07	0.894	0.65	0.88
P21283	V-type proton ATPase subunit C 1 OS=Homo sapiens OX=9606 GN=ATP6V1C1 PE=1 SV=4	29	13	17	13	43.9	0.769	0.766	0.539	0.679	0.53	0.446	1.068	1.765
Q9NX62	Golgi-resident adenosine 3',5'-bisphosphate 3'-phosphatase OS=Homo sapiens OX=9606 GN=BPNT2 PE=1 SV=1	37	8	17	8	38.7	1.012	0.553	1.658	1.923	2.508	2.028	1.065	0.886
P31146	Coronin-1A OS=Homo sapiens OX=9606 GN=CORO1A PE=1 SV=4	24	11	17	10	51	0.662	1.303	0.084	0.136	0.197	0.233	1.974	1.327
Q96BY6	Dedicator of cytokinesis protein 10 OS=Homo sapiens OX=9606 GN=DOCK10 PE=1 SV=3	7	13	17	12	249.4	2.168	2.066	0.8	0.869	1.466	1.125	0.682	1.093
O94822	E3 ubiquitin-protein ligase listerin OS=Homo sapiens OX=9606 GN=LTN1 PE=1 SV=6	8	15	17	15	200.4	0.451	0.698	0.689	0.66	0.906	0.685	1.157	1.291
Q86UT6	NLR family member X1 OS=Homo sapiens OX=9606 GN=NLRX1 PE=1 SV=1	19	14	17	14	107.5	0.729	0.533	2.051	2.15	0.297	0.661	1.169	0.982
Q969N2	GPI transamidase component PIG-T OS=Homo sapiens OX=9606 GN=PIGT PE=1 SV=1	21	11	17	11	65.7	1.722	0.943	2.022	2.477	1.187	1.813	0.93	0.672
P15153	Ras-related C3 botulinum toxin substrate 2 OS=Homo sapiens OX=9606 GN=RAC2 PE=1 SV=1	34	6	17	3	21.4	0.409	1.323	0.569	0.282	0.786	0.369	1.607	1.698
P48960	Adhesion G protein-coupled receptor E5 OS=Homo sapiens OX=9606 GN=ADGRE5 PE=1 SV=4	15	9	17	8	91.8	1.586	0.971	1.26	1.612	1.781	1.565	1.155	0.738
O14964	Hepatocyte growth factor-regulated tyrosine kinase substrate OS=Homo sapiens OX=9606 GN=HGS PE=1 SV=1	19	13	17	13	86.1	1.252	1.21	0.415	0.692	0.48	0.44	1.706	1.031
Q6IBS0	Twinfilin-2 OS=Homo sapiens OX=9606 GN=TWF2 PE=1 SV=2	24	8	17	6	39.5	1.151	1.134	0.289	0.501	0.411	0.44	1.752	1.15
O95747	Serine/threonine-protein kinase OSR1 OS=Homo sapiens OX=9606 GN=OXSR1 PE=1 SV=1	27	10	17	8	58	1.303	1.458	0.327	0.426	0.571	0.485	1.24	1.102
O60271	C-Jun-amino-terminal kinase-interacting protein 4 OS=Homo sapiens OX=9606 GN=SPAG9 PE=1 SV=4	10	13	17	13	146.1	0.87	0.762	0.909	1.23	0.768	0.613	1.185	1.247
Q9UBG0	C-type mannose receptor 2 OS=Homo sapiens OX=9606 GN=MRC2 PE=1 SV=2	12	15	17	15	166.6	1.099	1.113	2.453	2.986	3.36	3.271	0.414	0.325
P00751	Complement factor B OS=Homo sapiens OX=9606 GN=CFB PE=1 SV=2	18	12	17	12	85.5	0.809	1.277	0.629	0.689	0.685	0.949	1.185	0.923
Q9UJA5	tRNA (adenine(58)-N(1))-methyltransferase non-catalytic subunit TRM6 OS=Homo sapiens OX=9606 GN=TRMT6 PE=1 SV=1	24	11	17	11	55.8	0.592	1.528	0.285	0.267	0.98	1.156	0.834	0.736
Q05707	Collagen alpha-1(XIV) chain OS=Homo sapiens OX=9606 GN=COL14A1 PE=1 SV=3	11	16	17	16	193.4	1.027	3.857	0.36	0.462	0.727	2.859	0.441	0.435
P43034	Platelet-activating factor acetylhydrolase IB subunit alpha OS=Homo sapiens OX=9606 GN=PAFAH1B1 PE=1 SV=2	30	10	17	10	46.6	1.303	0.861	0.76	0.931	0.822	0.798	1.169	0.991
Q32P51	Heterogeneous nuclear ribonucleoprotein A1-like 2 OS=Homo sapiens OX=9606 GN=HNRNPA1L2 PE=2 SV=2	29	8	17	6	34.2	0.292	1.768	0.215	0.345	0.276	0.299	2.262	1.061
Q9H2K8	Serine/threonine-protein kinase TAO3 OS=Homo sapiens OX=9606 GN=TAOK3 PE=1 SV=2	15	13	17	10	105.3	1.449	1.056	1.838	1.304	1.893	0.671	0.789	0.603
Q16513	Serine/threonine-protein kinase N2 OS=Homo sapiens OX=9606 GN=PKN2 PE=1 SV=1	20	15	17	13	112	1.482	1.115	1.484	1.563	2.316	0.897	0.935	0.711
Q96RT1	Erbin OS=Homo sapiens OX=9606 GN=ERBIN PE=1 SV=2	12	14	17	14	158.2	1.388	0.741	1.489	1.665	2.648	1.13	1.06	0.685
P48556	26S proteasome non-ATPase regulatory subunit 8 OS=Homo sapiens OX=9606 GN=PSMD8 PE=1 SV=2	33	11	17	11	39.6	0.35	0.483	0.444	0.449	0.485	0.339	0.666	1.631
O95757	Heat shock 70 kDa protein 4L OS=Homo sapiens OX=9606 GN=HSPA4L PE=1 SV=3	21	14	17	11	94.5	0.276	0.317	0.716	1.306	0.795	0.428	1.068	1.011
P47712	Cytosolic phospholipase A2 OS=Homo sapiens OX=9606 GN=PLA2G4A PE=1 SV=2	15	10	17	10	85.2	0.99	0.727	0.754	0.996	0.447	0.483	1.03	0.907
P78362	SRSF protein kinase 2 OS=Homo sapiens OX=9606 GN=SRPK2 PE=1 SV=3	19	11	17	8	77.5	0.308	1.023	0.499	0.513	1.614	0.843	0.308	0.429
Q9NUL3	Double-stranded RNA-binding protein Staufen homolog 2 OS=Homo sapiens OX=9606 GN=STAU2 PE=1 SV=2	21	11	17	9	62.6	0.272	0.321	0.792	0.864	1.1	0.457	0.382	0.337
Q9H488	GDP-fucose protein O-fucosyltransferase 1 OS=Homo sapiens OX=9606 GN=POFUT1 PE=1 SV=1	31	9	17	9	43.9	2.019	1.222	1.034	0.873	0.562	0.511	1.471	0.912
O43747	AP-1 complex subunit gamma-1 OS=Homo sapiens OX=9606 GN=AP1G1 PE=1 SV=5	16	13	17	13	91.3	1.1	0.705	0.376	0.514	0.64	0.829	0.761	1.456
P48741	Putative heat shock 70 kDa protein 7 OS=Homo sapiens OX=9606 GN=HSPA7 PE=5 SV=2	10	3	17	2	40.2	0.25	0.205	0.481	0.665	0.371	0.26	1.828	1.332
P78417	Glutathione S-transferase omega-1 OS=Homo sapiens OX=9606 GN=GSTO1 PE=1 SV=2	33	9	17	9	27.5	1.819	1.798	0.207	0.454	0.321	0.284	1.41	1.156
Q13769	THO complex subunit 5 homolog OS=Homo sapiens OX=9606 GN=THOC5 PE=1 SV=2	16	10	16	10	78.5	0.17	0.5	0.323	0.252	0.591	0.556	0.332	2.167
Q96S55	ATPase WRNIP1 OS=Homo sapiens OX=9606 GN=WRNIP1 PE=1 SV=2	15	8	16	8	72.1	0.733	1.842	0.524	0.38	0.668	0.672	0.803	1.806
Q15031	Probable leucine--tRNA ligase, mitochondrial OS=Homo sapiens OX=9606 GN=LARS2 PE=1 SV=2	17	12	16	12	101.9	0.817	0.501	1.323	0.96	0.206	0.324	1.464	1.059
P11279	Lysosome-associated membrane glycoprotein 1 OS=Homo sapiens OX=9606 GN=LAMP1 PE=1 SV=3	8	4	16	4	44.9	2.708	1.386	1.616	2.048	2.165	1.71	0.74	0.485
O00161	Synaptosomal-associated protein 23 OS=Homo sapiens OX=9606 GN=SNAP23 PE=1 SV=1	56	9	16	9	23.3	2.847	1.318	0.806	1.351	2.558	1.479	0.644	0.471
P05090	Apolipoprotein D OS=Homo sapiens OX=9606 GN=APOD PE=1 SV=1	30	5	16	5	21.3	1.548	1.01	0.416	0.545	0.415	0.469	1.407	1.029
P42785	Lysosomal Pro-X carboxypeptidase OS=Homo sapiens OX=9606 GN=PRCP PE=1 SV=1	15	6	16	6	55.8	2.023	1.159	0.524	0.565	0.729	0.672	1.689	0.949
Q14789	Golgin subfamily B member 1 OS=Homo sapiens OX=9606 GN=GOLGB1 PE=1 SV=2	5	16	16	16	375.8	0.699	1.152	0.407	0.541	0.632	0.663	1.333	1.257
Q96JI7	Spatacsin OS=Homo sapiens OX=9606 GN=SPG11 PE=1 SV=3	7	15	16	15	278.7	0.907	1.309	0.673	0.678	1.04	0.879	0.798	1.164
Q8WVM8	Sec1 family domain-containing protein 1 OS=Homo sapiens OX=9606 GN=SCFD1 PE=1 SV=4	20	10	16	10	72.3	0.689	1.046	0.445	0.608	0.474	0.486	1.422	1.478
O43264	Centromere/kinetochore protein zw10 homolog OS=Homo sapiens OX=9606 GN=ZW10 PE=1 SV=3	17	11	16	11	88.8	0.591	0.629	0.663	0.592	0.658	0.533	1.025	1.923
Q9UMR2	ATP-dependent RNA helicase DDX19B OS=Homo sapiens OX=9606 GN=DDX19B PE=1 SV=1	29	11	16	11	53.9	1.077	1.517	0.36	0.344	0.582	0.505	1.447	1.05
Q5T3F8	CSC1-like protein 2 OS=Homo sapiens OX=9606 GN=TMEM63B PE=1 SV=1	14	12	16	12	94.9	0.995	0.694	0.844	0.894	1.438	0.846	1.563	1.327
Q96RQ3	Methylcrotonoyl-CoA carboxylase subunit alpha, mitochondrial OS=Homo sapiens OX=9606 GN=MCCC1 PE=1 SV=3	21	10	16	10	80.4	1.012	0.702	3.177	2.408	0.263	0.611	0.637	0.606
Q9NQX4	Unconventional myosin-Vc OS=Homo sapiens OX=9606 GN=MYO5C PE=1 SV=2	7	10	16	4	202.7	0.262	0.308	0.876	1.113	1.243	2.153	0.325	0.348
P35659	Protein DEK OS=Homo sapiens OX=9606 GN=DEK PE=1 SV=1	15	5	16	5	42.6	0.781	1.594	1.598	0.561	1.936	0.638	0.292	0.352
P16219	Short-chain specific acyl-CoA dehydrogenase, mitochondrial OS=Homo sapiens OX=9606 GN=ACADS PE=1 SV=1	21	8	16	8	44.3	0.25	0.236	4.03	2.84	0.316	0.782	0.409	0.318
P37268	Squalene synthase OS=Homo sapiens OX=9606 GN=FDFT1 PE=1 SV=1	34	13	16	13	48.1	2.586	1.844	0.756	0.902	0.432	0.648	1.27	1.124
O75915	PRA1 family protein 3 OS=Homo sapiens OX=9606 GN=ARL6IP5 PE=1 SV=1	23	4	16	4	21.6	1.781	1.414	1.163	1.235	1.187	1.479	1.027	1.24
O95163	Elongator complex protein 1 OS=Homo sapiens OX=9606 GN=ELP1 PE=1 SV=3	14	14	16	14	150.2	0.654	0.712	0.324	0.372	0.499	0.425	1.081	1.478
Q9HAT2	Sialate O-acetylesterase OS=Homo sapiens OX=9606 GN=SIAE PE=1 SV=1	14	7	16	7	58.3	0.521	0.298	1.085	1.233	0.842	0.564	1.392	0.761
O75531	Barrier-to-autointegration factor OS=Homo sapiens OX=9606 GN=BANF1 PE=1 SV=1	44	3	16	3	10.1	0.693	1.068	1.72	0.373	5.277	1.932	0.832	0.688
P31749	RAC-alpha serine/threonine-protein kinase OS=Homo sapiens OX=9606 GN=AKT1 PE=1 SV=2	27	12	16	7	55.7	1.252	1.696	0.331	0.332	0.469	0.384	1.445	1.238
Q13098	COP9 signalosome complex subunit 1 OS=Homo sapiens OX=9606 GN=GPS1 PE=1 SV=4	30	11	16	11	55.5	0.463	0.526	0.345	0.486	0.444	0.428	0.652	1.603
P19784	Casein kinase II subunit alpha' OS=Homo sapiens OX=9606 GN=CSNK2A2 PE=1 SV=1	39	10	16	10	41.2	1.53	1.893	0.222	0.244	1.059	1.822	1.1	1.22
O95721	Synaptosomal-associated protein 29 OS=Homo sapiens OX=9606 GN=SNAP29 PE=1 SV=1	29	7	16	7	29	0.596	0.406	0.424	0.971	1.174	0.839	1.503	1.034
Q92629	Delta-sarcoglycan OS=Homo sapiens OX=9606 GN=SGCD PE=1 SV=2	30	7	16	7	32.1	2.84	1.494	2.929	2.976	2.461	2.272	0.135	0.102
P29590	Protein PML OS=Homo sapiens OX=9606 GN=PML PE=1 SV=3	14	13	16	13	97.5	1.967	1.757	0.319	0.318	0.567	0.942	0.783	1.42
O95155	Ubiquitin conjugation factor E4 B OS=Homo sapiens OX=9606 GN=UBE4B PE=1 SV=1	10	12	16	12	146.1	0.685	0.973	0.728	0.703	0.932	0.564	0.945	1.192
Q9Y5L0	Transportin-3 OS=Homo sapiens OX=9606 GN=TNPO3 PE=1 SV=3	14	10	16	10	104.1	0.856	0.999	0.389	0.437	0.592	0.519	1.376	1.746
O60841	Eukaryotic translation initiation factor 5B OS=Homo sapiens OX=9606 GN=EIF5B PE=1 SV=4	14	14	16	14	138.7	0.895	0.949	0.374	0.486	0.328	0.329	1.442	1.224
O96000	NADH dehydrogenase [ubiquinone] 1 beta subcomplex subunit 10 OS=Homo sapiens OX=9606 GN=NDUFB10 PE=1 SV=3	41	6	16	6	20.8	0.964	0.676	2.298	2.614	0.546	1.04	1.032	0.932
P62491	Ras-related protein Rab-11A OS=Homo sapiens OX=9606 GN=RAB11A PE=1 SV=3	39	8	16	8	24.4	0.746	0.631	1.054	1.153	1.155	0.725	1.279	1.103
Q9BXP5	Serrate RNA effector molecule homolog OS=Homo sapiens OX=9606 GN=SRRT PE=1 SV=1	16	11	16	11	100.6	0.32	3.094	0.35	0.375	0.502	0.422	1.085	1.429
Q9Y3B7	39S ribosomal protein L11, mitochondrial OS=Homo sapiens OX=9606 GN=MRPL11 PE=1 SV=1	58	10	16	10	20.7	0.55	0.394	2.603	1.965	0.261	0.554	0.858	0.694
Q8N357	Solute carrier family 35 member F6 OS=Homo sapiens OX=9606 GN=SLC35F6 PE=1 SV=1	11	4	16	4	40.2	1.677	1.137	0.977	1.261	1.39	1.115	1.384	1.086
Q9UH62	Armadillo repeat-containing X-linked protein 3 OS=Homo sapiens OX=9606 GN=ARMCX3 PE=1 SV=1	32	9	16	9	42.5	0.326	0.603	1.535	1.814	0.95	1.136	0.76	0.851
P0CF74	Immunoglobulin lambda constant 6 OS=Homo sapiens OX=9606 GN=IGLC6 PE=1 SV=1	46	3	16	1	11.3	1.461	1.949	0.248	0.279	0.385	0.411	1.373	0.891
P07357	Complement component C8 alpha chain OS=Homo sapiens OX=9606 GN=C8A PE=1 SV=2	24	11	16	11	65.1	0.4	0.376	0.245	0.233	0.24	0.261	1.668	1.683
Q7L0Y3	tRNA methyltransferase 10 homolog C OS=Homo sapiens OX=9606 GN=TRMT10C PE=1 SV=2	26	10	16	10	47.3	0.687	0.488	1.709	1.268	0.18	0.383	1.239	1.011
Q3ZCQ8	Mitochondrial import inner membrane translocase subunit TIM50 OS=Homo sapiens OX=9606 GN=TIMM50 PE=1 SV=2	30	8	16	8	39.6	0.811	0.643	2.212	2.517	0.248	0.59	0.972	0.894
A4QPH2	Putative phosphatidylinositol 4-kinase alpha-like protein P2 OS=Homo sapiens OX=9606 GN=PI4KAP2 PE=5 SV=3	19	11	16	11	66.9	0.72	0.536	1.563	1.514	2.13	1.261	0.536	0.499
P80723	Brain acid soluble protein 1 OS=Homo sapiens OX=9606 GN=BASP1 PE=1 SV=2	62	9	16	9	22.7	2.239	1.291	0.575	0.767	1.117	0.938	1.312	1.283
Q9P015	39S ribosomal protein L15, mitochondrial OS=Homo sapiens OX=9606 GN=MRPL15 PE=1 SV=1	45	11	16	11	33.4	0.416	1.011	1.911	1.659	0.608	0.93	0.568	0.964
P10398	Serine/threonine-protein kinase A-Raf OS=Homo sapiens OX=9606 GN=ARAF PE=1 SV=2	21	12	16	6	67.5	0.891	0.806	0.949	0.784	1.407	1.054	1.193	0.999
Q5JVF3	PCI domain-containing protein 2 OS=Homo sapiens OX=9606 GN=PCID2 PE=1 SV=2	35	12	16	12	46	0.407	1.315	0.638	0.559	1.475	1.425	0.598	0.797
Q15334	Lethal(2) giant larvae protein homolog 1 OS=Homo sapiens OX=9606 GN=LLGL1 PE=1 SV=3	16	13	16	13	115.3	0.901	0.453	1.118	1.071	2.687	0.94	1.323	0.873
P33993	DNA replication licensing factor MCM7 OS=Homo sapiens OX=9606 GN=MCM7 PE=1 SV=4	18	11	16	11	81.3	0.461	1.113	0.242	0.207	0.36	0.234	1.127	2.359
Q92556	Engulfment and cell motility protein 1 OS=Homo sapiens OX=9606 GN=ELMO1 PE=1 SV=2	21	15	16	14	83.8	0.811	1.681	0.547	0.577	0.838	1.091	1.111	1.346
P15289	Arylsulfatase A OS=Homo sapiens OX=9606 GN=ARSA PE=1 SV=3	13	5	16	5	53.6	1.023	0.693	1.063	1.093	1.314	0.779	1.547	0.771
P07919	Cytochrome b-c1 complex subunit 6, mitochondrial OS=Homo sapiens OX=9606 GN=UQCRH PE=1 SV=2	73	5	16	5	10.7	0.623	0.349	3.342	3.919	0.33	0.884	0.736	0.608
P62847	40S ribosomal protein S24 OS=Homo sapiens OX=9606 GN=RPS24 PE=1 SV=1	30	4	16	4	15.4	0.562	1.688	0.798	0.668	1.985	1.482	0.469	0.406
Q8WTW3	Conserved oligomeric Golgi complex subunit 1 OS=Homo sapiens OX=9606 GN=COG1 PE=1 SV=1	15	14	16	14	108.9	0.529	1.044	0.644	0.517	0.66	0.491	1.003	1.829
Q8TB22	Spermatogenesis-associated protein 20 OS=Homo sapiens OX=9606 GN=SPATA20 PE=2 SV=3	17	11	16	11	87.8	0.34	0.319	3.309	2.471	0.365	0.724	0.552	0.535
P25788	Proteasome subunit alpha type-3 OS=Homo sapiens OX=9606 GN=PSMA3 PE=1 SV=2	27	7	16	7	28.4	0.391	0.246	0.249	0.312	0.295	0.245	0.268	0.219
Q9P2D3	HEAT repeat-containing protein 5B OS=Homo sapiens OX=9606 GN=HEATR5B PE=1 SV=2	8	16	16	16	224.2	0.844	0.866	0.563	0.574	0.733	0.651	1.384	1.535
P31150	Rab GDP dissociation inhibitor alpha OS=Homo sapiens OX=9606 GN=GDI1 PE=1 SV=2	23	9	16	5	50.6	1.367	1.484	0.587	0.962	0.796	0.661	1.103	0.784
Q07866	Kinesin light chain 1 OS=Homo sapiens OX=9606 GN=KLC1 PE=1 SV=2	24	14	16	9	65.3	1.165	1.112	0.725	1.239	1.071	0.802	1.29	1.176
Q96S59	Ran-binding protein 9 OS=Homo sapiens OX=9606 GN=RANBP9 PE=1 SV=1	17	9	16	8	77.8	0.612	0.914	0.356	0.368	0.542	0.644	0.731	1.383
Q8WUY1	Protein THEM6 OS=Homo sapiens OX=9606 GN=THEM6 PE=1 SV=2	37	9	16	9	23.9	0.76	0.473	2.236	2.681	1.703	2.305	0.823	0.679
Q9BT09	Protein canopy homolog 3 OS=Homo sapiens OX=9606 GN=CNPY3 PE=1 SV=1	38	9	16	9	30.7	2.438	1.68	1.227	1.139	0.454	0.447	1.468	0.944
Q9H0S4	Probable ATP-dependent RNA helicase DDX47 OS=Homo sapiens OX=9606 GN=DDX47 PE=1 SV=1	20	8	16	8	50.6	0.481	0.97	0.803	0.643	1.823	1.258	0.538	0.915
A6NI72	Putative neutrophil cytosol factor 1B OS=Homo sapiens OX=9606 GN=NCF1B PE=5 SV=2	26	9	16	2	44.8	0.347	0.796	0.148	0.175	0.136	0.236	2.338	1.347
Q9UG63	ATP-binding cassette sub-family F member 2 OS=Homo sapiens OX=9606 GN=ABCF2 PE=1 SV=2	23	13	16	13	71.2	0.538	0.546	0.538	0.421	0.636	0.452	1.692	1.189
Q6RFH5	WD repeat-containing protein 74 OS=Homo sapiens OX=9606 GN=WDR74 PE=1 SV=1	31	9	16	9	42.4	0.193	1.021	0.256	0.284	0.724	1.308	0.75	0.974
Q9HCU5	Prolactin regulatory element-binding protein OS=Homo sapiens OX=9606 GN=PREB PE=1 SV=2	25	7	16	7	45.4	1.639	1.096	1.296	1.717	0.866	1.279	1.262	1.038
Q7L2H7	Eukaryotic translation initiation factor 3 subunit M OS=Homo sapiens OX=9606 GN=EIF3M PE=1 SV=1	23	6	16	6	42.5	0.473	0.712	0.254	0.373	0.311	0.309	0.591	2.138
P57737	Coronin-7 OS=Homo sapiens OX=9606 GN=CORO7 PE=1 SV=2	19	13	16	13	100.5	0.921	2.352	0.259	0.308	0.37	0.304	1.57	1.141
P05165	Propionyl-CoA carboxylase alpha chain, mitochondrial OS=Homo sapiens OX=9606 GN=PCCA PE=1 SV=4	19	11	16	11	80	0.598	0.395	2.127	1.874	0.425	0.58	0.392	0.414
Q9BYC5	Alpha-(1,6)-fucosyltransferase OS=Homo sapiens OX=9606 GN=FUT8 PE=1 SV=2	21	10	16	10	66.5	1.988	1.183	1.147	1.35	1.734	1.556	0.862	0.963
Q99572	P2X purinoceptor 7 OS=Homo sapiens OX=9606 GN=P2RX7 PE=1 SV=4	24	11	16	11	68.5	0.493	0.242	2.953	3.253	3.744	2.035	0.467	0.31
P14649	Myosin light chain 6B OS=Homo sapiens OX=9606 GN=MYL6B PE=1 SV=1	28	5	16	3	22.8	0.586	0.398	0.36	0.641	0.49	0.449	0.985	1.511
Q96T76	MMS19 nucleotide excision repair protein homolog OS=Homo sapiens OX=9606 GN=MMS19 PE=1 SV=2	15	12	16	12	113.2	0.659	1.074	0.471	0.451	0.651	0.516	1.12	1.303
P25789	Proteasome subunit alpha type-4 OS=Homo sapiens OX=9606 GN=PSMA4 PE=1 SV=1	25	7	16	7	29.5	0.31	0.232	0.282	0.333	0.283	0.244	0.36	0.26
Q86YQ8	Copine-8 OS=Homo sapiens OX=9606 GN=CPNE8 PE=1 SV=2	23	9	16	8	63.1	0.191	0.167	0.464	0.491	0.543	0.378	0.18	0.199
Q15293	Reticulocalbin-1 OS=Homo sapiens OX=9606 GN=RCN1 PE=1 SV=1	34	8	16	8	38.9	3.337	1.898	0.747	0.733	0.597	0.576	1.068	0.786
Q9BY44	Eukaryotic translation initiation factor 2A OS=Homo sapiens OX=9606 GN=EIF2A PE=1 SV=3	26	13	16	13	64.9	0.855	0.973	0.438	0.65	0.459	0.539	1.374	1.107
Q9H9P8	L-2-hydroxyglutarate dehydrogenase, mitochondrial OS=Homo sapiens OX=9606 GN=L2HGDH PE=1 SV=3	21	9	16	9	50.3	0.602	0.503	1.639	1.187	0.679	0.389	1.365	1.242
O00429	Dynamin-1-like protein OS=Homo sapiens OX=9606 GN=DNM1L PE=1 SV=2	19	13	16	13	81.8	0.414	0.598	0.37	0.488	0.463	0.4	1.392	1.556
O15533	Tapasin OS=Homo sapiens OX=9606 GN=TAPBP PE=1 SV=1	7	3	16	3	47.6	2.329	1.85	0.49	0.694	0.381	0.549	1.61	1.138
Q9Y2T2	AP-3 complex subunit mu-1 OS=Homo sapiens OX=9606 GN=AP3M1 PE=1 SV=1	38	11	16	9	46.9	0.575	0.625	0.483	0.683	0.428	0.399	1.483	1.063
Q9BXK5	Bcl-2-like protein 13 OS=Homo sapiens OX=9606 GN=BCL2L13 PE=1 SV=1	15	6	16	6	52.7	0.687	0.733	2.485	3.456	0.61	1.5	0.596	0.95
Q29RF7	Sister chromatid cohesion protein PDS5 homolog A OS=Homo sapiens OX=9606 GN=PDS5A PE=1 SV=1	12	13	16	10	150.7	0.551	2.033	0.793	0.463	1.112	0.87	0.569	1.387
Q8WW22	DnaJ homolog subfamily A member 4 OS=Homo sapiens OX=9606 GN=DNAJA4 PE=1 SV=1	24	10	16	10	44.8	0.126	0.112	1.193	1.197	1.303	0.724	0.788	0.971
Q13332	Receptor-type tyrosine-protein phosphatase S OS=Homo sapiens OX=9606 GN=PTPRS PE=1 SV=3	10	14	16	12	216.9	0.716	0.591	1.274	1.574	1.909	1.211	1.08	0.983
Q9NY33	Dipeptidyl peptidase 3 OS=Homo sapiens OX=9606 GN=DPP3 PE=1 SV=2	23	13	16	13	82.5	1.095	1.37	0.495	0.899	0.521	0.469	1.198	0.985
Q9BVC6	Transmembrane protein 109 OS=Homo sapiens OX=9606 GN=TMEM109 PE=1 SV=1	12	3	16	3	26.2	1.87	1.081	1.216	1.385	0.72	1.19	1.284	0.891
O60462	Neuropilin-2 OS=Homo sapiens OX=9606 GN=NRP2 PE=1 SV=3	19	13	16	13	104.8	2.121	1.591	0.59	0.654	0.908	0.821	1.186	0.928
Q96HN2	Adenosylhomocysteinase 3 OS=Homo sapiens OX=9606 GN=AHCYL2 PE=1 SV=1	19	10	16	5	66.7	1.107	0.802	0.55	0.674	0.841	0.551	1.643	1.282
P30519	Heme oxygenase 2 OS=Homo sapiens OX=9606 GN=HMOX2 PE=1 SV=2	38	11	16	11	36	0.513	0.912	0.699	0.926	0.577	0.772	0.94	2.216
B0I1T2	Unconventional myosin-Ig OS=Homo sapiens OX=9606 GN=MYO1G PE=1 SV=2	12	11	16	9	116.4	1.19	1.845	0.298	0.251	0.62	0.715	1.816	1.365
P15531	Nucleoside diphosphate kinase A OS=Homo sapiens OX=9606 GN=NME1 PE=1 SV=1	42	6	16	3	17.1	0.88	0.792	0.568	0.998	0.483	0.448	0.779	0.702
Q13043	Serine/threonine-protein kinase 4 OS=Homo sapiens OX=9606 GN=STK4 PE=1 SV=2	26	11	16	6	55.6	0.688	0.788	0.288	0.308	0.338	0.323	1.966	1.291
P41250	Glycine--tRNA ligase OS=Homo sapiens OX=9606 GN=GARS1 PE=1 SV=3	19	12	16	12	83.1	0.982	0.927	0.958	1.017	0.488	0.478	1.033	1.246
P23368	NAD-dependent malic enzyme, mitochondrial OS=Homo sapiens OX=9606 GN=ME2 PE=1 SV=1	20	11	16	11	65.4	0.894	0.647	2.006	1.632	0.166	0.358	0.927	0.784
Q00765	Receptor expression-enhancing protein 5 OS=Homo sapiens OX=9606 GN=REEP5 PE=1 SV=3	20	4	16	4	21.5	0.983	0.912	0.792	0.923	1.007	1.581	0.833	1.768
Q8N1B4	Vacuolar protein sorting-associated protein 52 homolog OS=Homo sapiens OX=9606 GN=VPS52 PE=1 SV=1	19	11	16	11	82.2	0.954	1.148	0.451	0.485	0.729	0.573	1.487	1.149
Q9H1A3	Methyltransferase-like protein 9 OS=Homo sapiens OX=9606 GN=METTL9 PE=1 SV=1	23	6	15	6	36.5	1.474	1.168	1.49	1.443	1.209	1.011	0.963	0.917
Q01081	Splicing factor U2AF 35 kDa subunit OS=Homo sapiens OX=9606 GN=U2AF1 PE=1 SV=3	27	4	15	4	27.9	0.311	1.107	0.592	0.978	0.799	1.148	0.446	0.623
Q99755	Phosphatidylinositol 4-phosphate 5-kinase type-1 alpha OS=Homo sapiens OX=9606 GN=PIP5K1A PE=1 SV=1	22	10	15	8	62.6	1.482	0.879	1.317	1.139	2.703	0.935	0.669	0.551
Q9UJU6	Drebrin-like protein OS=Homo sapiens OX=9606 GN=DBNL PE=1 SV=1	28	9	15	9	48.2	1.514	2.232	0.384	0.627	0.638	0.533	1.735	1.016
Q9HCS7	Pre-mRNA-splicing factor SYF1 OS=Homo sapiens OX=9606 GN=XAB2 PE=1 SV=2	16	12	15	12	99.9	0.487	2.065	0.674	0.399	1.188	1.054	0.45	0.805
Q96D15	Reticulocalbin-3 OS=Homo sapiens OX=9606 GN=RCN3 PE=1 SV=1	26	6	15	6	37.5	1.134	1.17	0.253	0.328	0.469	0.683	1.97	1.498
Q6UWP7	Lysocardiolipin acyltransferase 1 OS=Homo sapiens OX=9606 GN=LCLAT1 PE=1 SV=1	24	9	15	9	48.9	2.505	1.465	0.962	1.233	0.703	1.038	1.072	0.968
Q9Y2Q0	Phospholipid-transporting ATPase IA OS=Homo sapiens OX=9606 GN=ATP8A1 PE=1 SV=1	10	10	15	10	131.3	0.501	0.391	1.558	1.927	2.16	1.737	1.228	0.793
Q9Y680	Peptidyl-prolyl cis-trans isomerase FKBP7 OS=Homo sapiens OX=9606 GN=FKBP7 PE=1 SV=2	41	9	15	9	25.8	2.261	1.554	0.851	0.819	0.515	0.518	1.436	0.938
Q02338	D-beta-hydroxybutyrate dehydrogenase, mitochondrial OS=Homo sapiens OX=9606 GN=BDH1 PE=1 SV=3	21	7	15	7	38.1	0.582	0.351	2.708	2.55	0.203	0.38	0.995	0.72
Q9H1A4	Anaphase-promoting complex subunit 1 OS=Homo sapiens OX=9606 GN=ANAPC1 PE=1 SV=1	8	14	15	14	216.4	0.449	0.682	0.353	0.345	0.489	0.375	0.697	1.679
Q01650	Large neutral amino acids transporter small subunit 1 OS=Homo sapiens OX=9606 GN=SLC7A5 PE=1 SV=2	13	6	15	5	55	4.472	1.734	0.992	1.278	1.664	0.863	0.887	0.679
O15111	Inhibitor of nuclear factor kappa-B kinase subunit alpha OS=Homo sapiens OX=9606 GN=CHUK PE=1 SV=2	18	12	15	10	84.6	1.328	1.999	0.518	0.457	0.897	0.61	0.99	0.98
P22413	Ectonucleotide pyrophosphatase/phosphodiesterase family member 1 OS=Homo sapiens OX=9606 GN=ENPP1 PE=1 SV=2	19	13	15	13	104.9	1.791	0.87	0.262	0.318	0.478	0.616	1.942	1.069
P51571	Translocon-associated protein subunit delta OS=Homo sapiens OX=9606 GN=SSR4 PE=1 SV=1	36	5	15	5	19	1.932	1.321	1.212	1.55	0.588	0.887	1.574	1.069
Q9UL63	Muskelin OS=Homo sapiens OX=9606 GN=MKLN1 PE=1 SV=2	26	13	15	13	84.7	0.494	0.65	0.497	0.52	0.653	0.538	0.767	1.594
Q13190	Syntaxin-5 OS=Homo sapiens OX=9606 GN=STX5 PE=1 SV=2	25	8	15	8	39.6	1.034	1.131	0.544	0.852	0.669	0.8	1.586	1.293
O94874	E3 UFM1-protein ligase 1 OS=Homo sapiens OX=9606 GN=UFL1 PE=1 SV=2	18	13	15	12	89.5	0.893	1.335	0.554	1.051	0.445	0.71	1.414	1.157
Q9NWQ8	Phosphoprotein associated with glycosphingolipid-enriched microdomains 1 OS=Homo sapiens OX=9606 GN=PAG1 PE=1 SV=2	36	11	15	11	47	0.977	0.442	1.673	1.857	4.264	1.514	0.92	0.6
P49207	60S ribosomal protein L34 OS=Homo sapiens OX=9606 GN=RPL34 PE=1 SV=3	28	4	15	4	13.3	0.486	1.297	0.621	0.507	1.687	0.583	0.375	0.218
Q6YN16	Hydroxysteroid dehydrogenase-like protein 2 OS=Homo sapiens OX=9606 GN=HSDL2 PE=1 SV=1	22	8	15	8	45.4	0.786	0.6	2.267	1.868	0.269	0.555	0.922	0.688
Q9H1V8	Sodium-dependent neutral amino acid transporter SLC6A17 OS=Homo sapiens OX=9606 GN=SLC6A17 PE=1 SV=3	17	11	15	9	80.9	0.886	0.445	2.551	3.278	2.426	1.858	0.398	0.43
O00442	RNA 3'-terminal phosphate cyclase OS=Homo sapiens OX=9606 GN=RTCA PE=1 SV=1	24	7	15	7	39.3	0.459	0.702	0.332	0.308	0.513	0.314	1.139	0.76
P28370	Probable global transcription activator SNF2L1 OS=Homo sapiens OX=9606 GN=SMARCA1 PE=1 SV=2	10	10	15	4	122.5	0.39	1.84	1.092	0.489	1.485	1.476	0.447	0.828
Q9BQS8	FYVE and coiled-coil domain-containing protein 1 OS=Homo sapiens OX=9606 GN=FYCO1 PE=1 SV=3	10	13	15	13	166.9	0.919	0.892	0.319	0.52	0.501	0.53	1.801	1.294
Q9NUQ9	CYFIP-related Rac1 interactor B OS=Homo sapiens OX=9606 GN=CYRIB PE=1 SV=1	43	11	15	9	36.7	1.593	1.478	0.828	1.401	1.446	0.822	0.991	0.896
Q9HC35	Echinoderm microtubule-associated protein-like 4 OS=Homo sapiens OX=9606 GN=EML4 PE=1 SV=3	12	11	15	11	108.8	0.815	1.032	0.501	0.703	0.532	0.496	1.373	1.334
P57721	Poly(rC)-binding protein 3 OS=Homo sapiens OX=9606 GN=PCBP3 PE=1 SV=2	20	6	15	1	39.4	0.806	1.6	0.25	0.413	0.557	0.612	0.825	1.154
Q96EY1	DnaJ homolog subfamily A member 3, mitochondrial OS=Homo sapiens OX=9606 GN=DNAJA3 PE=1 SV=2	21	8	15	8	52.5	0.481	0.516	2.062	1.989	0.268	0.486	1.111	0.928
Q6UX06	Olfactomedin-4 OS=Homo sapiens OX=9606 GN=OLFM4 PE=1 SV=1	24	9	15	9	57.2	0.076	0.057	0.062	0.056	0.149	0.158	1.508	2.325
Q13206	Probable ATP-dependent RNA helicase DDX10 OS=Homo sapiens OX=9606 GN=DDX10 PE=1 SV=2	13	12	15	12	100.8	0.437	1.041	0.866	0.687	1.868	1.064	0.274	0.418
Q8NDA8	Maestro heat-like repeat-containing protein family member 1 OS=Homo sapiens OX=9606 GN=MROH1 PE=2 SV=3	10	15	15	15	181.1	0.33	0.38	1.161	1.136	1.881	1.04	0.329	0.385
P51153	Ras-related protein Rab-13 OS=Homo sapiens OX=9606 GN=RAB13 PE=1 SV=1	38	8	15	6	22.8	1.984	1.508	0.531	0.631	0.784	0.71	1.303	1.09
P30085	UMP-CMP kinase OS=Homo sapiens OX=9606 GN=CMPK1 PE=1 SV=3	32	5	15	5	22.2	0.794	1.216	0.481	0.63	0.409	0.293	1.885	1.153
Q13547	Histone deacetylase 1 OS=Homo sapiens OX=9606 GN=HDAC1 PE=1 SV=1	21	8	15	6	55.1	0.532	1.541	0.45	0.357	0.722	0.694	0.801	1.434
Q9NUT2	Mitochondrial potassium channel ATP-binding subunit OS=Homo sapiens OX=9606 GN=ABCB8 PE=1 SV=3	18	12	15	10	79.9	0.499	0.456	3.738	3.42	0.577	0.935	0.632	0.643
P35914	Hydroxymethylglutaryl-CoA lyase, mitochondrial OS=Homo sapiens OX=9606 GN=HMGCL PE=1 SV=2	32	10	15	10	34.3	0.557	0.402	3.304	2.428	0.193	0.501	0.646	0.515
O15400	Syntaxin-7 OS=Homo sapiens OX=9606 GN=STX7 PE=1 SV=4	35	7	15	7	29.8	0.638	0.627	0.988	1.487	1.596	1.27	1.16	1.162
Q8NBN3	Transmembrane protein 87A OS=Homo sapiens OX=9606 GN=TMEM87A PE=1 SV=3	12	7	15	7	63.4	3.421	1.543	1.344	1.591	2.846	2.105	0.484	0.543
Q5JSL3	Dedicator of cytokinesis protein 11 OS=Homo sapiens OX=9606 GN=DOCK11 PE=1 SV=2	6	11	15	10	237.5	1.01	1.245	0.625	0.649	1.199	1.259	1.027	1.516
Q9UNS2	COP9 signalosome complex subunit 3 OS=Homo sapiens OX=9606 GN=COPS3 PE=1 SV=3	22	8	15	8	47.8	0.422	0.507	0.381	0.47	0.423	0.345	0.542	1.368
Q5SRE5	Nucleoporin NUP188 homolog OS=Homo sapiens OX=9606 GN=NUP188 PE=1 SV=1	9	13	15	13	195.9	0.672	0.756	0.468	0.393	0.509	0.849	0.917	1.855
Q09328	Alpha-1,6-mannosylglycoprotein 6-beta-N-acetylglucosaminyltransferase A OS=Homo sapiens OX=9606 GN=MGAT5 PE=1 SV=1	17	11	15	10	84.5	1.506	0.721	0.918	1.056	1.484	1.32	1.193	1.288
P43897	Elongation factor Ts, mitochondrial OS=Homo sapiens OX=9606 GN=TSFM PE=1 SV=2	32	8	15	8	35.4	0.459	0.418	2.275	1.429	0.27	0.52	1.032	0.933
Q86VI3	Ras GTPase-activating-like protein IQGAP3 OS=Homo sapiens OX=9606 GN=IQGAP3 PE=1 SV=2	7	9	15	7	184.6	0.846	1.418	0.245	0.252	0.377	0.471	1.404	1.688
P06213	Insulin receptor OS=Homo sapiens OX=9606 GN=INSR PE=1 SV=4	9	12	15	10	156.2	1.011	0.593	1.384	1.829	1.51	1.385	1.208	0.894
P37108	Signal recognition particle 14 kDa protein OS=Homo sapiens OX=9606 GN=SRP14 PE=1 SV=2	38	5	15	5	14.6	0.82	1.16	0.769	0.545	1.078	0.709	0.309	0.461
P51398	28S ribosomal protein S29, mitochondrial OS=Homo sapiens OX=9606 GN=DAP3 PE=1 SV=1	25	9	15	9	45.5	0.747	1.392	1.581	1.594	0.287	0.853	0.667	0.996
Q92945	Far upstream element-binding protein 2 OS=Homo sapiens OX=9606 GN=KHSRP PE=1 SV=4	20	10	15	10	73.1	0.517	0.623	0.348	0.728	0.284	0.492	1.643	1.487
P49590	Histidine--tRNA ligase, mitochondrial OS=Homo sapiens OX=9606 GN=HARS2 PE=1 SV=1	18	8	15	4	56.9	0.641	0.803	1.763	1.386	0.354	0.609	0.882	0.706
Q01814	Plasma membrane calcium-transporting ATPase 2 OS=Homo sapiens OX=9606 GN=ATP2B2 PE=1 SV=2	10	10	15	1	136.8	3.165	1.269	1.626	2.366	2.999	1.912	1.058	0.736
Q9UQN3	Charged multivesicular body protein 2b OS=Homo sapiens OX=9606 GN=CHMP2B PE=1 SV=1	32	8	15	8	23.9	0.941	0.498	0.699	0.959	0.914	0.782	1.93	1.087
Q9NVA2	Septin-11 OS=Homo sapiens OX=9606 GN=SEPTIN11 PE=1 SV=3	29	10	15	5	49.4	0.512	0.436	0.402	0.706	0.839	0.881	1.036	1.263
Q969P6	DNA topoisomerase I, mitochondrial OS=Homo sapiens OX=9606 GN=TOP1MT PE=1 SV=1	6	4	15	4	69.8	0.208	1.246	2.819	0.447	3.205	2.143	0.493	0.704
Q6IA69	Glutamine-dependent NAD(+) synthetase OS=Homo sapiens OX=9606 GN=NADSYN1 PE=1 SV=3	14	9	15	9	79.2	0.319	0.28	0.414	0.474	0.448	0.281	0.74	1.478
Q96RL7	Vacuolar protein sorting-associated protein 13A OS=Homo sapiens OX=9606 GN=VPS13A PE=1 SV=2	5	15	15	15	360	0.538	0.521	0.472	0.574	0.734	0.713	0.824	1.542
Q9BVP2	Guanine nucleotide-binding protein-like 3 OS=Homo sapiens OX=9606 GN=GNL3 PE=1 SV=2	19	9	15	9	62	0.433	2.19	0.638	0.383	1.951	2.612	0.307	0.472
Q9Y3U8	60S ribosomal protein L36 OS=Homo sapiens OX=9606 GN=RPL36 PE=1 SV=3	29	3	15	3	12.2	0.64	2.793	0.743	0.628	2.463	0.568	0.382	0.305
Q969X6	U3 small nucleolar RNA-associated protein 4 homolog OS=Homo sapiens OX=9606 GN=UTP4 PE=1 SV=1	17	11	15	11	76.8	0.472	1.017	0.353	0.281	1.316	1.587	0.501	0.812
Q70JA7	Chondroitin sulfate synthase 3 OS=Homo sapiens OX=9606 GN=CHSY3 PE=2 SV=3	12	9	15	6	100.2	0.314	0.241	2.549	2.795	3.741	2.823	0.393	0.386
Q11206	CMP-N-acetylneuraminate-beta-galactosamide-alpha-2,3-sialyltransferase 4 OS=Homo sapiens OX=9606 GN=ST3GAL4 PE=2 SV=1	28	9	15	9	38	1.679	0.568	1.27	1.514	1.915	1.458	1.152	0.948
P38159	RNA-binding motif protein, X chromosome OS=Homo sapiens OX=9606 GN=RBMX PE=1 SV=3	27	11	15	11	42.3	0.536	3.671	0.315	0.936	0.316	0.304	0.868	0.57
P35080	Profilin-2 OS=Homo sapiens OX=9606 GN=PFN2 PE=1 SV=3	42	5	15	5	15	0.642	0.688	0.311	0.415	0.337	0.245	1.988	1.269
P29466	Caspase-1 OS=Homo sapiens OX=9606 GN=CASP1 PE=1 SV=1	28	9	15	7	45.1	1.224	2.37	0.168	0.184	0.292	0.28	1.634	1.116
Q8NCN5	Pyruvate dehydrogenase phosphatase regulatory subunit, mitochondrial OS=Homo sapiens OX=9606 GN=PDPR PE=1 SV=2	15	13	15	13	99.3	1.379	1.317	1.657	1.555	0.369	0.492	0.885	0.83
Q8NEV1	Casein kinase II subunit alpha 3 OS=Homo sapiens OX=9606 GN=CSNK2A3 PE=1 SV=2	34	10	15	10	45.2	0.805	0.95	0.328	0.407	1.455	2.662	1.021	1.156
Q969P0	Immunoglobulin superfamily member 8 OS=Homo sapiens OX=9606 GN=IGSF8 PE=1 SV=1	19	9	15	9	65	1.163	0.755	0.453	0.592	0.643	0.462	1.695	1.333
Q9UBE0	SUMO-activating enzyme subunit 1 OS=Homo sapiens OX=9606 GN=SAE1 PE=1 SV=1	38	12	15	12	38.4	0.407	0.773	0.325	0.928	0.334	0.572	1.264	0.968
Q9Y2R9	28S ribosomal protein S7, mitochondrial OS=Homo sapiens OX=9606 GN=MRPS7 PE=1 SV=2	33	7	15	7	28.1	0.662	1.288	1.6	1.499	0.242	0.689	0.748	0.961
O00264	Membrane-associated progesterone receptor component 1 OS=Homo sapiens OX=9606 GN=PGRMC1 PE=1 SV=3	30	5	15	4	21.7	1.126	0.964	1.333	1.734	1.205	1.803	1.022	0.977
Q02952	A-kinase anchor protein 12 OS=Homo sapiens OX=9606 GN=AKAP12 PE=1 SV=4	11	13	15	13	191.4	2.197	1.361	0.856	1.138	4.863	5.598	0.504	0.439
Q5JPH6	Probable glutamate--tRNA ligase, mitochondrial OS=Homo sapiens OX=9606 GN=EARS2 PE=1 SV=2	17	9	15	9	58.7	0.79	0.631	2.371	1.888	0.294	0.524	0.964	0.87
Q8TC12	Retinol dehydrogenase 11 OS=Homo sapiens OX=9606 GN=RDH11 PE=1 SV=2	25	6	15	6	35.4	2.73	2.039	0.705	0.846	0.467	0.787	1.236	0.945
P14679	Tyrosinase OS=Homo sapiens OX=9606 GN=TYR PE=1 SV=3	24	9	15	9	60.4	6.811	2.985	0.605	0.68	0.455	0.412	0.909	0.681
Q9UJ83	2-hydroxyacyl-CoA lyase 1 OS=Homo sapiens OX=9606 GN=HACL1 PE=1 SV=2	27	12	15	12	63.7	0.737	0.686	0.328	0.413	0.145	0.188	1.934	1.419
Q08945	FACT complex subunit SSRP1 OS=Homo sapiens OX=9606 GN=SSRP1 PE=1 SV=1	13	7	15	7	81	0.481	0.944	1.756	0.328	1.771	0.821	0.473	1.239
Q86X52	Chondroitin sulfate synthase 1 OS=Homo sapiens OX=9606 GN=CHSY1 PE=1 SV=3	16	12	15	9	91.7	2.514	1.308	0.521	0.69	0.794	0.822	1.095	1.181
P10606	Cytochrome c oxidase subunit 5B, mitochondrial OS=Homo sapiens OX=9606 GN=COX5B PE=1 SV=2	45	5	15	5	13.7	1.116	0.691	2.029	2.793	0.365	0.828	0.921	0.75
P30043	Flavin reductase (NADPH) OS=Homo sapiens OX=9606 GN=BLVRB PE=1 SV=3	46	6	15	6	22.1	1.732	1.587	0.289	0.489	0.648	1.049	1.563	0.953
Q16181	Septin-7 OS=Homo sapiens OX=9606 GN=SEPTIN7 PE=1 SV=2	30	10	15	10	50.6	1.064	0.888	0.55	0.795	1.2	1.149	0.946	1.104
Q9Y4D1	Disheveled-associated activator of morphogenesis 1 OS=Homo sapiens OX=9606 GN=DAAM1 PE=1 SV=2	13	14	15	13	123.4	2.122	1.215	0.769	0.874	1.5	1.05	1.073	0.968
O14966	Ras-related protein Rab-7L1 OS=Homo sapiens OX=9606 GN=RAB29 PE=1 SV=1	35	6	15	5	23.1	0.728	0.887	1.2	1.084	1.195	1.114	1.138	0.928
P18077	60S ribosomal protein L35a OS=Homo sapiens OX=9606 GN=RPL35A PE=1 SV=2	45	6	15	6	12.5	0.663	1.886	0.596	0.448	1.383	1.059	0.371	0.269
Q9H9B4	Sideroflexin-1 OS=Homo sapiens OX=9606 GN=SFXN1 PE=1 SV=4	36	10	15	10	35.6	1.722	1.111	2.726	3.259	0.313	0.899	0.742	0.66
P02790	Hemopexin OS=Homo sapiens OX=9606 GN=HPX PE=1 SV=2	22	8	15	8	51.6	1.069	1.094	0.517	0.741	0.899	1.016	1.392	0.994
Q9NYK5	39S ribosomal protein L39, mitochondrial OS=Homo sapiens OX=9606 GN=MRPL39 PE=1 SV=3	25	9	15	9	38.7	0.521	0.463	1.978	1.882	0.191	0.411	0.912	0.778
Q9BPW8	Protein NipSnap homolog 1 OS=Homo sapiens OX=9606 GN=NIPSNAP1 PE=1 SV=1	32	7	15	6	33.3	1.177	0.819	1.556	1.456	0.112	0.336	1.219	1.137
P61964	WD repeat-containing protein 5 OS=Homo sapiens OX=9606 GN=WDR5 PE=1 SV=1	36	8	15	8	36.6	0.314	1.297	1.009	0.575	1.011	0.743	0.256	0.282
P23246	Splicing factor, proline- and glutamine-rich OS=Homo sapiens OX=9606 GN=SFPQ PE=1 SV=2	10	7	15	7	76.1	0.407	2.384	0.325	0.232	0.255	0.243	1.454	1.16
Q9BV38	WD repeat-containing protein 18 OS=Homo sapiens OX=9606 GN=WDR18 PE=1 SV=2	20	9	15	9	47.4	0.452	1.726	1.177	0.755	2.254	2.245	0.341	0.81
P23458	Tyrosine-protein kinase JAK1 OS=Homo sapiens OX=9606 GN=JAK1 PE=1 SV=2	11	11	15	10	133.2	1.869	1.132	1.442	1.371	3.024	1.495	0.958	0.637
Q9NXD2	Myotubularin-related protein 10 OS=Homo sapiens OX=9606 GN=MTMR10 PE=1 SV=3	16	11	15	11	88.2	0.526	0.575	1	0.977	2.074	1.008	0.786	0.7
Q13155	Aminoacyl tRNA synthase complex-interacting multifunctional protein 2 OS=Homo sapiens OX=9606 GN=AIMP2 PE=1 SV=2	29	8	15	8	35.3	0.289	0.774	0.279	0.356	0.414	0.296	1.199	2.124
Q9UH65	Switch-associated protein 70 OS=Homo sapiens OX=9606 GN=SWAP70 PE=1 SV=1	22	12	15	11	69	4.045	1.924	0.759	1.448	1.105	0.688	0.607	0.736
Q9H6U8	Alpha-1,2-mannosyltransferase ALG9 OS=Homo sapiens OX=9606 GN=ALG9 PE=1 SV=2	15	6	15	6	69.8	1.068	0.729	1.695	2.002	1.273	1.598	1.177	0.826
Q9NUU7	ATP-dependent RNA helicase DDX19A OS=Homo sapiens OX=9606 GN=DDX19A PE=1 SV=1	24	10	15	10	53.9	1.077	1.517	0.36	0.344	0.582	0.505	1.447	1.05
O60825	6-phosphofructo-2-kinase/fructose-2,6-bisphosphatase 2 OS=Homo sapiens OX=9606 GN=PFKFB2 PE=1 SV=2	25	12	15	9	58.4	1.314	1.158	0.748	0.831	0.63	0.509	1.342	1.019
P0CG04	Immunoglobulin lambda constant 1 OS=Homo sapiens OX=9606 GN=IGLC1 PE=1 SV=1	62	5	15	3	11.3	1.531	1.949	0.334	0.287	0.536	0.444	1.459	0.988
Q7Z4W1	L-xylulose reductase OS=Homo sapiens OX=9606 GN=DCXR PE=1 SV=2	43	9	15	9	25.9	0.466	0.34	2.811	2.085	0.214	0.404	0.759	0.583
Q9NS86	LanC-like protein 2 OS=Homo sapiens OX=9606 GN=LANCL2 PE=1 SV=1	24	8	15	8	50.8	2.33	0.988	0.875	1.012	1.065	0.74	0.776	0.849
P30048	Thioredoxin-dependent peroxide reductase, mitochondrial OS=Homo sapiens OX=9606 GN=PRDX3 PE=1 SV=3	43	8	15	8	27.7	1.238	0.492	2.395	1.876	0.401	0.469	0.794	0.577
Q5VW36	Focadhesin OS=Homo sapiens OX=9606 GN=FOCAD PE=1 SV=1	6	11	15	11	199.9	0.549	0.656	0.359	0.402	0.477	0.443	0.826	1.705
Q5VST6	Alpha/beta hydrolase domain-containing protein 17B OS=Homo sapiens OX=9606 GN=ABHD17B PE=1 SV=1	55	10	15	9	32.2	1.606	0.938	1.782	2.284	2.34	1.696	0.934	0.718
Q6P1M0	Long-chain fatty acid transport protein 4 OS=Homo sapiens OX=9606 GN=SLC27A4 PE=1 SV=1	22	13	15	12	72	1.751	1.349	1.225	1.636	0.87	1.236	0.953	0.882
Q15050	Ribosome biogenesis regulatory protein homolog OS=Homo sapiens OX=9606 GN=RRS1 PE=1 SV=2	25	10	15	10	41.2	0.326	0.962	0.557	0.588	1.261	0.802	0.346	0.273
Q10469	Alpha-1,6-mannosyl-glycoprotein 2-beta-N-acetylglucosaminyltransferase OS=Homo sapiens OX=9606 GN=MGAT2 PE=1 SV=1	26	9	15	9	51.5	2.619	1.362	1.116	1.372	1.633	1.513	0.846	0.971
Q96TA1	Protein Niban 2 OS=Homo sapiens OX=9606 GN=NIBAN2 PE=1 SV=3	23	12	15	12	84.1	2.908	1.762	0.433	0.403	0.612	0.558	1.366	1.073
P49916	DNA ligase 3 OS=Homo sapiens OX=9606 GN=LIG3 PE=1 SV=2	11	11	15	11	112.8	0.364	1.586	1.461	0.513	1.33	0.862	0.578	0.83
P40126	L-dopachrome tautomerase OS=Homo sapiens OX=9606 GN=DCT PE=1 SV=1	27	10	15	10	59.1	0.647	0.471	0.216	0.23	0.304	0.284	2.233	1.365
P59998	Actin-related protein 2/3 complex subunit 4 OS=Homo sapiens OX=9606 GN=ARPC4 PE=1 SV=3	32	6	15	6	19.7	1.111	1.091	0.439	0.475	0.508	0.426	0.831	1.092
Q9UGI8	Testin OS=Homo sapiens OX=9606 GN=TES PE=1 SV=1	21	8	15	8	48	1.201	1.219	0.222	0.318	0.383	0.44	1.629	1.17
Q9Y5X3	Sorting nexin-5 OS=Homo sapiens OX=9606 GN=SNX5 PE=1 SV=1	25	10	15	9	46.8	0.973	1.083	0.771	1.043	1.051	0.728	1.291	1.099
Q08431	Lactadherin OS=Homo sapiens OX=9606 GN=MFGE8 PE=1 SV=3	40	12	15	12	43.1	1.532	0.802	1.077	1.501	1.279	1.665	1.129	1.026
Q9Y697	Cysteine desulfurase, mitochondrial OS=Homo sapiens OX=9606 GN=NFS1 PE=1 SV=3	29	10	15	10	50.2	0.365	0.295	1.987	1.527	0.394	0.58	0.988	0.808
P28482	Mitogen-activated protein kinase 1 OS=Homo sapiens OX=9606 GN=MAPK1 PE=1 SV=3	30	10	15	6	41.4	1.08	0.957	0.345	0.651	0.558	0.689	1.092	1.181
Q9Y624	Junctional adhesion molecule A OS=Homo sapiens OX=9606 GN=F11R PE=1 SV=1	43	10	15	10	32.6	3.021	1.509	0.906	1.204	1.719	1.487	1.144	0.762
Q03135	Caveolin-1 OS=Homo sapiens OX=9606 GN=CAV1 PE=1 SV=4	49	8	15	8	20.5	2.776	1.796	1.213	1.6	2.624	3.624	0.523	0.51
O75063	Glycosaminoglycan xylosylkinase OS=Homo sapiens OX=9606 GN=FAM20B PE=1 SV=1	27	8	15	8	46.4	2.507	1.298	0.932	1.034	1.193	1.09	1.135	1.025
Q99848	Probable rRNA-processing protein EBP2 OS=Homo sapiens OX=9606 GN=EBNA1BP2 PE=1 SV=2	36	10	14	10	34.8	0.538	1.563	0.487	0.443	1.457	0.565	0.23	0.236
Q9NUJ1	Mycophenolic acid acyl-glucuronide esterase, mitochondrial OS=Homo sapiens OX=9606 GN=ABHD10 PE=1 SV=1	35	8	14	8	33.9	0.607	0.359	1.716	1.138	0.179	0.25	1.236	0.946
Q14257	Reticulocalbin-2 OS=Homo sapiens OX=9606 GN=RCN2 PE=1 SV=1	25	7	14	7	36.9	2.204	1.223	2.002	1.88	1.187	1.042	0.781	0.548
Q9UKD2	mRNA turnover protein 4 homolog OS=Homo sapiens OX=9606 GN=MRTO4 PE=1 SV=2	36	8	14	8	27.5	0.44	1.053	0.48	0.492	0.284	0.262	0.591	0.512
Q7Z3E5	LisH domain-containing protein ARMC9 OS=Homo sapiens OX=9606 GN=ARMC9 PE=1 SV=3	15	12	14	12	91.8	1.388	2.206	1.039	1.115	1.049	0.591	0.824	0.77
P50895	Basal cell adhesion molecule OS=Homo sapiens OX=9606 GN=BCAM PE=1 SV=2	27	11	14	11	67.4	0.453	0.558	1.525	1.871	2.504	2.31	0.664	0.587
O43157	Plexin-B1 OS=Homo sapiens OX=9606 GN=PLXNB1 PE=1 SV=3	11	14	14	13	232.2	2.689	1.267	1.314	1.482	1.975	1.2	1.055	0.687
Q96L92	Sorting nexin-27 OS=Homo sapiens OX=9606 GN=SNX27 PE=1 SV=2	27	12	14	12	61.2	1.007	1.315	0.442	0.557	0.383	0.434	1.709	1.212
Q9UBF2	Coatomer subunit gamma-2 OS=Homo sapiens OX=9606 GN=COPG2 PE=1 SV=1	16	11	14	9	97.6	0.55	0.777	0.324	0.386	0.5	0.44	1.229	1.88
Q9NVC6	Mediator of RNA polymerase II transcription subunit 17 OS=Homo sapiens OX=9606 GN=MED17 PE=1 SV=2	20	13	14	13	72.8	0.282	0.686	0.476	0.378	0.652	0.624	0.305	1.806
Q8IYS2	Uncharacterized protein KIAA2013 OS=Homo sapiens OX=9606 GN=KIAA2013 PE=1 SV=1	22	10	14	10	69.1	3.258	1.55	1.122	1.387	1.832	1.587	1.029	0.851
Q9H3K2	Growth hormone-inducible transmembrane protein OS=Homo sapiens OX=9606 GN=GHITM PE=1 SV=2	15	5	14	5	37.2	1.458	0.887	1.378	1.649	0.261	0.802	1.251	1.104
O95477	Phospholipid-transporting ATPase ABCA1 OS=Homo sapiens OX=9606 GN=ABCA1 PE=1 SV=3	6	14	14	13	254.1	0.784	0.689	0.788	1.058	1.476	1.551	1.517	1.032
P51608	Methyl-CpG-binding protein 2 OS=Homo sapiens OX=9606 GN=MECP2 PE=1 SV=1	19	7	14	7	52.4	0.394	0.539	3.817	0.511	5.468	3.557	0.294	0.71
O75147	Obscurin-like protein 1 OS=Homo sapiens OX=9606 GN=OBSL1 PE=1 SV=4	9	13	14	13	206.8	0.45	0.687	0.973	0.891	1.865	1.147	0.687	0.677
P17655	Calpain-2 catalytic subunit OS=Homo sapiens OX=9606 GN=CAPN2 PE=1 SV=6	15	10	14	10	79.9	1.327	1.471	0.528	0.729	0.739	0.812	0.966	1.436
P49641	Alpha-mannosidase 2x OS=Homo sapiens OX=9606 GN=MAN2A2 PE=2 SV=3	16	14	14	13	130.5	2.36	1.231	1.165	1.349	1.586	1.479	0.941	0.96
Q9NRX5	Serine incorporator 1 OS=Homo sapiens OX=9606 GN=SERINC1 PE=1 SV=1	14	6	14	6	50.5	2.382	1.244	0.931	1.105	1.5	1.199	1.229	0.903
Q12767	Transmembrane protein 94 OS=Homo sapiens OX=9606 GN=TMEM94 PE=1 SV=1	9	12	14	12	151.1	1.032	0.638	1.867	2.291	2.705	1.796	0.766	0.608
Q13418	Integrin-linked protein kinase OS=Homo sapiens OX=9606 GN=ILK PE=1 SV=2	21	9	14	9	51.4	1.031	1.237	0.464	0.475	0.858	0.978	1.633	1.247
P22392	Nucleoside diphosphate kinase B OS=Homo sapiens OX=9606 GN=NME2 PE=1 SV=1	53	8	14	5	17.3	0.737	0.911	0.893	1.096	0.841	0.501	0.861	0.573
Q9H7Z7	Prostaglandin E synthase 2 OS=Homo sapiens OX=9606 GN=PTGES2 PE=1 SV=1	33	11	14	11	41.9	0.53	0.512	2.29	2.006	0.341	0.6	0.86	0.826
Q8NBZ7	UDP-glucuronic acid decarboxylase 1 OS=Homo sapiens OX=9606 GN=UXS1 PE=1 SV=1	31	8	14	8	47.5	2.844	1.479	0.664	0.799	1.15	1.302	1.016	1.056
P51812	Ribosomal protein S6 kinase alpha-3 OS=Homo sapiens OX=9606 GN=RPS6KA3 PE=1 SV=1	20	12	14	7	83.7	0.654	1.023	0.724	0.687	1.316	0.728	1.203	0.902
Q9NPA0	ER membrane protein complex subunit 7 OS=Homo sapiens OX=9606 GN=EMC7 PE=1 SV=1	34	6	14	6	26.5	2.381	1.496	1.349	1.529	0.712	1.07	1.121	0.869
Q9NWU2	Glucose-induced degradation protein 8 homolog OS=Homo sapiens OX=9606 GN=GID8 PE=1 SV=1	35	6	14	6	26.7	0.561	0.977	0.34	0.358	0.501	0.569	0.677	1.394
P62081	40S ribosomal protein S7 OS=Homo sapiens OX=9606 GN=RPS7 PE=1 SV=1	25	6	14	6	22.1	0.797	0.972	0.651	0.672	0.784	0.44	0.883	0.698
O43488	Aflatoxin B1 aldehyde reductase member 2 OS=Homo sapiens OX=9606 GN=AKR7A2 PE=1 SV=3	19	7	14	6	39.6	0.825	0.86	1.675	1.503	0.387	0.411	1.046	0.87
O14920	Inhibitor of nuclear factor kappa-B kinase subunit beta OS=Homo sapiens OX=9606 GN=IKBKB PE=1 SV=1	16	9	14	8	86.5	1.382	1.665	0.797	0.736	1.046	0.76	0.895	0.882
Q8TER5	Rho guanine nucleotide exchange factor 40 OS=Homo sapiens OX=9606 GN=ARHGEF40 PE=1 SV=3	9	12	14	12	164.6	0.788	1.282	0.38	0.366	0.717	0.958	1.502	1.315
Q04446	1,4-alpha-glucan-branching enzyme OS=Homo sapiens OX=9606 GN=GBE1 PE=1 SV=3	16	9	14	9	80.4	0.63	1.016	0.201	0.207	0.365	0.393	1.813	1.257
P20701	Integrin alpha-L OS=Homo sapiens OX=9606 GN=ITGAL PE=1 SV=3	15	13	14	13	128.7	2.451	1.959	0.427	0.548	0.63	0.732	1.602	0.966
Q9Y383	Putative RNA-binding protein Luc7-like 2 OS=Homo sapiens OX=9606 GN=LUC7L2 PE=1 SV=2	26	9	14	6	46.5	0.246	1.292	0.604	1.23	0.613	2.233	0.339	0.512
O43237	Cytoplasmic dynein 1 light intermediate chain 2 OS=Homo sapiens OX=9606 GN=DYNC1LI2 PE=1 SV=1	23	9	14	9	54.1	1.741	1.425	0.643	1.018	0.882	0.799	0.783	1.307
Q6P158	Putative ATP-dependent RNA helicase DHX57 OS=Homo sapiens OX=9606 GN=DHX57 PE=1 SV=2	10	13	14	13	155.5	0.561	0.763	0.402	0.454	0.744	0.68	1.218	1.163
P52630	Signal transducer and activator of transcription 2 OS=Homo sapiens OX=9606 GN=STAT2 PE=1 SV=1	17	11	14	11	97.9	0.758	1.644	0.355	0.316	0.474	0.339	1.38	1.326
Q8IY37	Probable ATP-dependent RNA helicase DHX37 OS=Homo sapiens OX=9606 GN=DHX37 PE=1 SV=1	13	13	14	13	129.5	0.275	0.963	0.906	0.549	1.671	1.555	0.424	0.912
Q7L1Q6	Basic leucine zipper and W2 domain-containing protein 1 OS=Homo sapiens OX=9606 GN=BZW1 PE=1 SV=1	23	10	14	10	48	1.274	2.213	0.14	0.186	0.258	0.301	1.598	1.188
P12259	Coagulation factor V OS=Homo sapiens OX=9606 GN=F5 PE=1 SV=4	6	11	14	11	251.5	0.512	0.323	0.336	0.315	0.406	0.437	2.078	1.194
P11182	Lipoamide acyltransferase component of branched-chain alpha-keto acid dehydrogenase complex, mitochondrial OS=Homo sapiens OX=9606 GN=DBT PE=1 SV=3	21	9	14	9	53.5	0.565	0.881	3.482	2.496	0.354	0.792	0.469	0.732
Q8WWI5	Choline transporter-like protein 1 OS=Homo sapiens OX=9606 GN=SLC44A1 PE=1 SV=1	16	9	14	9	73.3	3.164	1.628	0.612	0.761	1.171	0.955	1.284	0.836
Q9P0V3	SH3 domain-binding protein 4 OS=Homo sapiens OX=9606 GN=SH3BP4 PE=1 SV=1	15	12	14	12	107.4	2.119	1.469	0.865	0.849	1.316	0.836	0.922	0.751
P00390	Glutathione reductase, mitochondrial OS=Homo sapiens OX=9606 GN=GSR PE=1 SV=2	32	12	14	12	56.2	0.733	0.729	1.582	1.45	0.496	0.531	1.03	0.851
O15173	Membrane-associated progesterone receptor component 2 OS=Homo sapiens OX=9606 GN=PGRMC2 PE=1 SV=1	37	7	14	6	23.8	0.878	0.883	1.481	1.857	1.125	1.702	1.021	0.992
O43156	TELO2-interacting protein 1 homolog OS=Homo sapiens OX=9606 GN=TTI1 PE=1 SV=3	10	10	14	10	122	0.441	0.568	0.534	0.528	0.706	0.457	1.185	1.595
P63096	Guanine nucleotide-binding protein G(i) subunit alpha-1 OS=Homo sapiens OX=9606 GN=GNAI1 PE=1 SV=2	27	8	14	5	40.3	3.31	1.396	1.175	1.449	3.346	2.535	0.577	0.402
Q15904	V-type proton ATPase subunit S1 OS=Homo sapiens OX=9606 GN=ATP6AP1 PE=1 SV=2	15	7	14	7	52	1.833	0.959	1.179	1.491	1.401	1.136	1.015	0.824
Q9Y666	Solute carrier family 12 member 7 OS=Homo sapiens OX=9606 GN=SLC12A7 PE=1 SV=3	11	11	14	10	119	0.308	0.284	2.825	3.257	4.403	2.605	0.268	0.246
P24534	Elongation factor 1-beta OS=Homo sapiens OX=9606 GN=EEF1B2 PE=1 SV=3	31	6	14	5	24.7	1.564	1.766	0.523	0.97	0.356	0.409	1.226	1.084
Q6IAN0	Dehydrogenase/reductase SDR family member 7B OS=Homo sapiens OX=9606 GN=DHRS7B PE=1 SV=2	30	9	14	9	35.1	0.466	0.48	2.621	3.068	2.147	3.185	0.507	0.453
P62495	Eukaryotic peptide chain release factor subunit 1 OS=Homo sapiens OX=9606 GN=ETF1 PE=1 SV=3	24	10	14	10	49	1.071	1.117	0.382	0.624	0.419	0.437	1.411	1.312
P56199	Integrin alpha-1 OS=Homo sapiens OX=9606 GN=ITGA1 PE=1 SV=2	8	10	14	10	130.8	1.625	1.04	0.834	1.284	1.549	3.391	1.012	0.658
P46783	40S ribosomal protein S10 OS=Homo sapiens OX=9606 GN=RPS10 PE=1 SV=1	37	6	14	5	18.9	1.552	0.968	0.774	0.908	0.371	0.354	0.569	0.768
Q9Y320	Thioredoxin-related transmembrane protein 2 OS=Homo sapiens OX=9606 GN=TMX2 PE=1 SV=1	31	8	14	8	34	2.239	1.264	1.523	1.814	0.939	1.4	0.968	0.888
P35237	Serpin B6 OS=Homo sapiens OX=9606 GN=SERPINB6 PE=1 SV=3	27	7	14	7	42.6	0.509	0.515	0.409	0.677	0.621	0.627	1.605	1.122
Q13636	Ras-related protein Rab-31 OS=Homo sapiens OX=9606 GN=RAB31 PE=1 SV=1	59	9	14	7	21.6	0.917	0.892	0.54	0.707	0.603	0.619	1.709	1.301
P11766	Alcohol dehydrogenase class-3 OS=Homo sapiens OX=9606 GN=ADH5 PE=1 SV=4	22	8	14	8	39.7	0.763	0.698	0.325	0.612	0.487	0.44	1.492	1.016
Q8WVT3	Trafficking protein particle complex subunit 12 OS=Homo sapiens OX=9606 GN=TRAPPC12 PE=1 SV=3	16	9	14	9	79.3	0.454	0.763	0.726	0.708	0.968	0.7	0.893	1.48
Q03252	Lamin-B2 OS=Homo sapiens OX=9606 GN=LMNB2 PE=1 SV=4	16	10	14	9	69.9	3.217	0.764	1.06	1.079	0.609	1.148	0.689	0.797
Q6P179	Endoplasmic reticulum aminopeptidase 2 OS=Homo sapiens OX=9606 GN=ERAP2 PE=1 SV=2	12	11	14	11	110.4	4.553	3.575	0.209	0.196	0.214	0.222	1.107	0.923
Q70CQ2	Ubiquitin carboxyl-terminal hydrolase 34 OS=Homo sapiens OX=9606 GN=USP34 PE=1 SV=2	4	13	14	13	404	0.592	0.877	0.976	0.766	1.095	0.882	0.681	1.335
Q7KZI7	Serine/threonine-protein kinase MARK2 OS=Homo sapiens OX=9606 GN=MARK2 PE=1 SV=2	15	10	14	8	87.9	1.273	1.085	0.766	0.671	1.266	0.699	0.906	0.759
Q8NEB9	Phosphatidylinositol 3-kinase catalytic subunit type 3 OS=Homo sapiens OX=9606 GN=PIK3C3 PE=1 SV=1	15	11	14	11	101.5	0.898	1.188	0.39	0.475	0.774	0.706	1.096	1.277
Q92974	Rho guanine nucleotide exchange factor 2 OS=Homo sapiens OX=9606 GN=ARHGEF2 PE=1 SV=4	10	10	14	10	111.5	1.575	2.285	0.238	0.329	0.419	0.467	1.376	1.221
Q8N122	Regulatory-associated protein of mTOR OS=Homo sapiens OX=9606 GN=RPTOR PE=1 SV=1	10	10	14	10	148.9	0.717	0.792	0.982	1.036	1.21	0.753	0.852	0.953
P08621	U1 small nuclear ribonucleoprotein 70 kDa OS=Homo sapiens OX=9606 GN=SNRNP70 PE=1 SV=2	16	7	14	7	51.5	0.617	0.872	0.241	0.302	0.227	0.309	0.446	0.373
Q9Y6Y8	SEC23-interacting protein OS=Homo sapiens OX=9606 GN=SEC23IP PE=1 SV=1	13	11	14	11	111	0.888	0.793	0.379	0.511	0.424	0.35	1.156	1.166
A6NEC2	Puromycin-sensitive aminopeptidase-like protein OS=Homo sapiens OX=9606 GN=NPEPPSL1 PE=2 SV=3	23	10	14	10	53.7	0.826	0.751	0.747	0.927	0.647	0.438	0.829	1.203
Q12884	Prolyl endopeptidase FAP OS=Homo sapiens OX=9606 GN=FAP PE=1 SV=5	21	14	14	13	87.7	5.327	3.572	0.277	0.479	0.998	1.957	0.832	0.531
Q86VV8	Rotatin OS=Homo sapiens OX=9606 GN=RTTN PE=1 SV=3	5	10	14	10	248.5	0.4	0.415	0.993	0.978	1.722	1.606	0.427	0.578
Q96S66	Chloride channel CLIC-like protein 1 OS=Homo sapiens OX=9606 GN=CLCC1 PE=1 SV=1	18	9	14	9	62	1.463	0.886	1.581	1.962	1.003	1.53	1.13	0.854
P32119	Peroxiredoxin-2 OS=Homo sapiens OX=9606 GN=PRDX2 PE=1 SV=5	31	7	14	6	21.9	1.125	1.119	0.612	1.352	1.262	1.464	0.805	1.032
Q9BUJ2	Heterogeneous nuclear ribonucleoprotein U-like protein 1 OS=Homo sapiens OX=9606 GN=HNRNPUL1 PE=1 SV=2	10	8	14	8	95.7	0.186	1.286	0.7	0.455	1.243	0.604	0.314	0.393
Q9NQ11	Polyamine-transporting ATPase 13A2 OS=Homo sapiens OX=9606 GN=ATP13A2 PE=1 SV=2	12	11	14	11	128.7	1.769	0.961	0.748	0.96	0.75	0.606	1.221	1.123
Q86WC4	Osteopetrosis-associated transmembrane protein 1 OS=Homo sapiens OX=9606 GN=OSTM1 PE=1 SV=1	9	3	14	3	37.2	1.963	0.886	1.236	1.717	1.607	1.39	1.321	0.788
P37287	Phosphatidylinositol N-acetylglucosaminyltransferase subunit A OS=Homo sapiens OX=9606 GN=PIGA PE=1 SV=1	17	8	14	8	54.1	0.861	0.502	2.168	2.519	1.405	2.001	0.774	0.67
Q5T447	E3 ubiquitin-protein ligase HECTD3 OS=Homo sapiens OX=9606 GN=HECTD3 PE=1 SV=1	18	13	14	13	97.1	0.414	0.511	0.42	0.457	0.544	0.476	0.689	1.565
Q8N0X4	Citramalyl-CoA lyase, mitochondrial OS=Homo sapiens OX=9606 GN=CLYBL PE=1 SV=2	30	10	14	10	37.3	0.152	0.099	3.769	2.202	0.133	0.32	0.127	0.134
O75828	Carbonyl reductase [NADPH] 3 OS=Homo sapiens OX=9606 GN=CBR3 PE=1 SV=3	39	9	14	7	30.8	0.523	0.697	0.45	0.548	0.475	0.515	1.968	1.259
Q13107	Ubiquitin carboxyl-terminal hydrolase 4 OS=Homo sapiens OX=9606 GN=USP4 PE=1 SV=3	15	10	14	8	108.5	0.63	1.303	0.273	0.309	0.284	0.229	1.731	1.467
P06703	Protein S100-A6 OS=Homo sapiens OX=9606 GN=S100A6 PE=1 SV=1	24	3	14	3	10.2	1.504	1.958	0.209	0.313	0.41	0.473	1.817	1.409
P04233	HLA class II histocompatibility antigen gamma chain OS=Homo sapiens OX=9606 GN=CD74 PE=1 SV=3	29	7	14	7	33.5	3.043	2.619	0.977	2.11	1.106	1.809	0.857	0.716
P51692	Signal transducer and activator of transcription 5B OS=Homo sapiens OX=9606 GN=STAT5B PE=1 SV=2	19	13	14	3	89.8	0.913	1.586	0.388	0.522	0.431	0.538	1.77	1.178
Q7LBR1	Charged multivesicular body protein 1b OS=Homo sapiens OX=9606 GN=CHMP1B PE=1 SV=1	27	7	14	7	22.1	1.144	0.828	0.66	0.833	0.744	0.62	1.813	0.974
P04217	Alpha-1B-glycoprotein OS=Homo sapiens OX=9606 GN=A1BG PE=1 SV=4	16	6	14	6	54.2	0.702	0.508	0.737	1.047	0.661	0.767	1.534	1.154
Q05086	Ubiquitin-protein ligase E3A OS=Homo sapiens OX=9606 GN=UBE3A PE=1 SV=4	13	11	14	11	100.6	0.645	0.777	0.602	0.574	0.792	0.549	1.066	1.355
Q9Y2U8	Inner nuclear membrane protein Man1 OS=Homo sapiens OX=9606 GN=LEMD3 PE=1 SV=2	11	10	14	10	99.9	0.972	0.508	1.862	1.376	1.568	2.364	1.196	1.017
P62913	60S ribosomal protein L11 OS=Homo sapiens OX=9606 GN=RPL11 PE=1 SV=2	33	5	14	5	20.2	0.527	0.654	0.617	0.705	0.996	0.677	0.542	0.664
Q12769	Nuclear pore complex protein Nup160 OS=Homo sapiens OX=9606 GN=NUP160 PE=1 SV=3	10	13	14	13	162	0.572	0.811	0.621	0.47	0.706	0.785	0.842	1.62
Q5T3U5	Multidrug resistance-associated protein 7 OS=Homo sapiens OX=9606 GN=ABCC10 PE=1 SV=1	11	12	14	12	161.5	1.776	1.206	1.202	1.51	1.084	0.903	1.213	0.871
Q14258	E3 ubiquitin/ISG15 ligase TRIM25 OS=Homo sapiens OX=9606 GN=TRIM25 PE=1 SV=2	23	10	14	10	70.9	0.947	1.397	0.301	0.385	0.435	0.428	1.381	1.006
A3KN83	Protein strawberry notch homolog 1 OS=Homo sapiens OX=9606 GN=SBNO1 PE=1 SV=1	12	12	14	12	154.2	0.516	0.95	0.724	0.653	1.002	0.975	0.566	0.905
Q15057	Arf-GAP with coiled-coil, ANK repeat and PH domain-containing protein 2 OS=Homo sapiens OX=9606 GN=ACAP2 PE=1 SV=3	16	11	14	10	88	0.894	1.083	0.315	0.335	0.367	0.391	1.55	1.65
O94766	Galactosylgalactosylxylosylprotein 3-beta-glucuronosyltransferase 3 OS=Homo sapiens OX=9606 GN=B3GAT3 PE=1 SV=2	27	8	14	8	37.1	2.93	1.35	1.142	1.287	1.686	1.468	1.012	1.126
P21810	Biglycan OS=Homo sapiens OX=9606 GN=BGN PE=1 SV=2	29	8	14	7	41.6	1.059	1.566	0.412	0.511	0.532	1.189	1.168	1.589
Q6UXV4	MICOS complex subunit MIC27 OS=Homo sapiens OX=9606 GN=APOOL PE=1 SV=1	47	9	14	9	29.1	0.693	0.499	3.152	3.504	0.275	0.906	0.698	0.736
Q12981	Vesicle transport protein SEC20 OS=Homo sapiens OX=9606 GN=BNIP1 PE=1 SV=3	38	7	14	7	26.1	0.813	0.883	1.277	1.408	0.882	1.244	1.034	1.073
P18669	Phosphoglycerate mutase 1 OS=Homo sapiens OX=9606 GN=PGAM1 PE=1 SV=2	44	8	14	6	28.8	1.246	1.318	0.411	0.82	0.525	0.619	1.458	1.004
P02746	Complement C1q subcomponent subunit B OS=Homo sapiens OX=9606 GN=C1QB PE=1 SV=3	26	6	14	6	26.7	0.366	0.668	0.621	0.542	1.012	1.577	1.063	0.883
O43396	Thioredoxin-like protein 1 OS=Homo sapiens OX=9606 GN=TXNL1 PE=1 SV=3	38	8	14	8	32.2	0.949	1.508	0.512	0.865	0.609	0.513	1.17	1.189
O15143	Actin-related protein 2/3 complex subunit 1B OS=Homo sapiens OX=9606 GN=ARPC1B PE=1 SV=3	27	8	14	8	40.9	0.991	1.428	0.421	0.463	0.774	0.573	0.843	0.933
P15121	Aldo-keto reductase family 1 member B1 OS=Homo sapiens OX=9606 GN=AKR1B1 PE=1 SV=3	41	10	14	10	35.8	1.122	1.316	0.446	0.669	0.311	0.305	1.49	0.982
P08708	40S ribosomal protein S17 OS=Homo sapiens OX=9606 GN=RPS17 PE=1 SV=2	22	3	14	3	15.5	0.849	1.191	0.538	0.739	0.93	0.843	0.663	0.823
Q14195	Dihydropyrimidinase-related protein 3 OS=Homo sapiens OX=9606 GN=DPYSL3 PE=1 SV=1	28	12	14	9	61.9	1.732	2.035	0.538	0.815	1.277	1.763	0.841	0.597
Q9Y485	DmX-like protein 1 OS=Homo sapiens OX=9606 GN=DMXL1 PE=1 SV=3	4	12	14	12	337.6	0.391	0.419	0.473	0.56	0.716	0.397	1.258	1.567
Q01968	Inositol polyphosphate 5-phosphatase OCRL OS=Homo sapiens OX=9606 GN=OCRL PE=1 SV=3	14	11	14	11	104.1	0.217	0.266	0.347	0.302	0.475	0.36	1.923	1.558
Q9UMS4	Pre-mRNA-processing factor 19 OS=Homo sapiens OX=9606 GN=PRPF19 PE=1 SV=1	29	10	14	10	55.1	0.405	0.436	0.271	0.299	0.382	0.351	0.894	1.88
P07996	Thrombospondin-1 OS=Homo sapiens OX=9606 GN=THBS1 PE=1 SV=2	12	12	14	11	129.3	0.693	1.126	0.613	0.523	0.865	1.249	1.021	1.126
Q8N4A0	Polypeptide N-acetylgalactosaminyltransferase 4 OS=Homo sapiens OX=9606 GN=GALNT4 PE=1 SV=2	16	9	14	7	66.6	1.786	0.969	0.518	0.615	0.928	0.843	1.192	1.181
Q8TEQ6	Gem-associated protein 5 OS=Homo sapiens OX=9606 GN=GEMIN5 PE=1 SV=3	10	13	14	13	168.5	0.522	0.745	0.466	0.451	0.756	0.371	1.295	1.479
P30566	Adenylosuccinate lyase OS=Homo sapiens OX=9606 GN=ADSL PE=1 SV=2	21	9	14	9	54.9	1.205	1.044	0.554	0.563	0.737	0.495	1.143	1.745
P49913	Cathelicidin antimicrobial peptide OS=Homo sapiens OX=9606 GN=CAMP PE=1 SV=1	43	6	14	6	19.3	0.072	0.057	0.128	0.108	0.192	0.169	2.591	1.707
Q9H7D0	Dedicator of cytokinesis protein 5 OS=Homo sapiens OX=9606 GN=DOCK5 PE=1 SV=3	7	11	14	9	215.2	0.746	0.894	0.53	0.511	0.76	0.543	1.402	1.789
Q6NVV1	Putative 60S ribosomal protein L13a protein RPL13AP3 OS=Homo sapiens OX=9606 GN=RPL13AP3 PE=5 SV=1	29	3	14	3	12.1	1.15	1.865	0.572	0.601	1.32	0.402	0.219	0.201
O95793	Double-stranded RNA-binding protein Staufen homolog 1 OS=Homo sapiens OX=9606 GN=STAU1 PE=1 SV=2	19	9	14	7	63.1	0.47	0.794	0.483	0.472	0.779	0.399	0.266	0.295
Q9Y2D4	Exocyst complex component 6B OS=Homo sapiens OX=9606 GN=EXOC6B PE=1 SV=3	21	12	14	11	94.1	0.668	0.643	0.686	0.661	0.9	0.493	1.08	1.46
Q92734	Protein TFG OS=Homo sapiens OX=9606 GN=TFG PE=1 SV=2	30	8	14	8	43.4	1.045	0.911	0.817	1.33	1.075	0.806	1.208	1.104
P19634	Sodium/hydrogen exchanger 1 OS=Homo sapiens OX=9606 GN=SLC9A1 PE=1 SV=2	15	9	14	9	90.7	2.179	0.896	2.074	1.874	3.76	1.512	0.756	0.483
Q6KCM7	Calcium-binding mitochondrial carrier protein SCaMC-2 OS=Homo sapiens OX=9606 GN=SLC25A25 PE=1 SV=1	26	10	14	9	52.6	0.721	0.769	2.843	2.892	0.593	0.925	0.709	0.59
Q9UJ70	N-acetyl-D-glucosamine kinase OS=Homo sapiens OX=9606 GN=NAGK PE=1 SV=4	34	9	14	9	37.4	0.581	0.707	0.314	0.473	0.524	0.486	1.619	1.381
Q9BYD3	39S ribosomal protein L4, mitochondrial OS=Homo sapiens OX=9606 GN=MRPL4 PE=1 SV=1	34	7	14	7	34.9	0.382	1.076	1.677	1.524	0.328	0.992	0.669	1.166
Q05397	Focal adhesion kinase 1 OS=Homo sapiens OX=9606 GN=PTK2 PE=1 SV=2	14	13	14	13	119.2	0.589	0.556	0.958	1.263	1.144	0.972	0.721	0.804
Q13439	Golgin subfamily A member 4 OS=Homo sapiens OX=9606 GN=GOLGA4 PE=1 SV=1	7	14	14	14	261	0.764	1.204	0.322	0.474	0.492	0.532	1.596	1.53
P35475	Alpha-L-iduronidase OS=Homo sapiens OX=9606 GN=IDUA PE=1 SV=2	21	10	13	10	72.6	2.234	1.69	0.84	0.926	0.667	0.629	1.022	0.718
P35637	RNA-binding protein FUS OS=Homo sapiens OX=9606 GN=FUS PE=1 SV=1	15	6	13	4	53.4	0.867	3.119	0.361	1.157	0.282	0.463	0.684	0.737
Q8N8A6	ATP-dependent RNA helicase DDX51 OS=Homo sapiens OX=9606 GN=DDX51 PE=1 SV=3	19	11	13	11	72.4	0.264	0.59	1.003	0.761	1.779	2.056	0.264	0.56
P27695	DNA-(apurinic or apyrimidinic site) endonuclease OS=Homo sapiens OX=9606 GN=APEX1 PE=1 SV=2	28	7	13	7	35.5	0.415	1.875	1.3	0.646	1.208	0.83	0.622	0.729
Q9Y243	RAC-gamma serine/threonine-protein kinase OS=Homo sapiens OX=9606 GN=AKT3 PE=1 SV=1	25	10	13	6	55.7	3.011	1.54	0.209	0.172	0.381	0.276	1.721	1.273
P46776	60S ribosomal protein L27a OS=Homo sapiens OX=9606 GN=RPL27A PE=1 SV=2	34	5	13	5	16.6	1.13	1.861	0.776	0.823	1.56	1.033	0.466	0.437
O15371	Eukaryotic translation initiation factor 3 subunit D OS=Homo sapiens OX=9606 GN=EIF3D PE=1 SV=1	20	8	13	8	63.9	1.161	2.191	0.259	0.369	0.432	0.376	1.295	1.024
Q01433	AMP deaminase 2 OS=Homo sapiens OX=9606 GN=AMPD2 PE=1 SV=2	14	12	13	11	100.6	1.107	1.225	0.431	0.551	0.617	0.527	0.926	1.144
Q4G0F5	Vacuolar protein sorting-associated protein 26B OS=Homo sapiens OX=9606 GN=VPS26B PE=1 SV=2	32	9	13	9	39.1	0.717	0.732	0.715	0.792	1.03	0.773	1.274	1.02
P84074	Neuron-specific calcium-binding protein hippocalcin OS=Homo sapiens OX=9606 GN=HPCA PE=1 SV=2	26	5	13	3	22.4	0.385	0.346	0.497	0.657	0.385	0.359	1.152	1.194
Q9BRR6	ADP-dependent glucokinase OS=Homo sapiens OX=9606 GN=ADPGK PE=1 SV=1	25	9	13	9	54.1	2.97	1.938	1.079	1.399	0.971	1.327	1.033	0.882
Q8NBX0	Saccharopine dehydrogenase-like oxidoreductase OS=Homo sapiens OX=9606 GN=SCCPDH PE=1 SV=1	23	8	13	8	47.1	1.829	1.36	2.395	2.927	1.231	2.331	0.493	0.464
O14880	Microsomal glutathione S-transferase 3 OS=Homo sapiens OX=9606 GN=MGST3 PE=1 SV=1	29	3	13	3	16.5	0.851	0.507	2.926	3.612	0.365	1.559	0.636	0.561
Q9H8H0	Nucleolar protein 11 OS=Homo sapiens OX=9606 GN=NOL11 PE=1 SV=1	17	12	13	12	81.1	0.441	0.573	0.361	0.336	0.732	0.762	0.995	1.062
Q9H9G7	Protein argonaute-3 OS=Homo sapiens OX=9606 GN=AGO3 PE=1 SV=2	17	10	13	4	97.3	0.605	1.193	0.859	0.639	1.068	1.326	0.711	0.942
Q99653	Calcineurin B homologous protein 1 OS=Homo sapiens OX=9606 GN=CHP1 PE=1 SV=3	38	6	13	6	22.4	1.2	0.825	1.232	1.255	1.204	0.544	0.531	0.596
O94887	FERM, ARHGEF and pleckstrin domain-containing protein 2 OS=Homo sapiens OX=9606 GN=FARP2 PE=1 SV=3	13	10	13	10	119.8	3.15	2.875	0.431	0.407	1.15	1.123	0.984	0.761
Q5VZK9	F-actin-uncapping protein LRRC16A OS=Homo sapiens OX=9606 GN=CARMIL1 PE=1 SV=1	8	10	13	10	151.5	0.695	0.624	0.48	0.519	0.869	0.393	1.519	1.482
P80303	Nucleobindin-2 OS=Homo sapiens OX=9606 GN=NUCB2 PE=1 SV=3	24	9	13	9	50.2	1.756	1.371	1.014	1.007	1.404	1.379	1.298	0.873
Q9NVX2	Notchless protein homolog 1 OS=Homo sapiens OX=9606 GN=NLE1 PE=1 SV=4	28	10	13	10	53.3	0.396	0.756	0.639	0.524	0.835	0.498	0.382	0.292
Q13563	Polycystin-2 OS=Homo sapiens OX=9606 GN=PKD2 PE=1 SV=3	8	8	13	8	109.6	0.727	0.939	1.678	1.893	1.793	1.646	0.587	0.495
Q9NX14	NADH dehydrogenase [ubiquinone] 1 beta subcomplex subunit 11, mitochondrial OS=Homo sapiens OX=9606 GN=NDUFB11 PE=1 SV=1	38	4	13	4	17.3	0.671	0.414	2.851	3.19	0.254	0.835	0.828	0.854
O95816	BAG family molecular chaperone regulator 2 OS=Homo sapiens OX=9606 GN=BAG2 PE=1 SV=1	26	6	13	6	23.8	0.326	0.32	1.66	2.387	1.174	0.748	0.275	0.545
Q6ZRV2	Protein FAM83H OS=Homo sapiens OX=9606 GN=FAM83H PE=1 SV=3	13	11	13	11	127	0.388	0.433	0.626	0.585	1.529	1.779	0.925	0.89
Q567U6	Coiled-coil domain-containing protein 93 OS=Homo sapiens OX=9606 GN=CCDC93 PE=1 SV=2	15	9	13	9	73.2	0.97	1.166	0.424	0.664	0.598	0.528	1.507	1.441
Q14667	Protein KIAA0100 OS=Homo sapiens OX=9606 GN=KIAA0100 PE=1 SV=3	5	10	13	10	253.5	0.8	0.924	1.971	2.024	1.193	1.49	0.795	0.979
Q9BRX8	Peroxiredoxin-like 2A OS=Homo sapiens OX=9606 GN=PRXL2A PE=1 SV=3	29	7	13	7	25.7	3.948	2.411	0.84	1.028	1.044	2.264	0.899	0.779
O14727	Apoptotic protease-activating factor 1 OS=Homo sapiens OX=9606 GN=APAF1 PE=1 SV=2	9	12	13	12	141.7	0.489	0.701	0.333	0.351	0.446	0.355	1.673	1.514
O15020	Spectrin beta chain, non-erythrocytic 2 OS=Homo sapiens OX=9606 GN=SPTBN2 PE=1 SV=3	4	8	13	2	271.2	1.257	1.119	0.791	0.737	0.844	1.299	0.69	0.831
P42229	Signal transducer and activator of transcription 5A OS=Homo sapiens OX=9606 GN=STAT5A PE=1 SV=1	16	12	13	2	90.6	0.373	1.061	0.52	0.662	0.812	0.616	1.618	1.305
Q02127	Dihydroorotate dehydrogenase (quinone), mitochondrial OS=Homo sapiens OX=9606 GN=DHODH PE=1 SV=3	28	10	13	10	42.8	1.907	1.122	1.506	1.965	0.314	0.89	1.063	1
Q16853	Membrane primary amine oxidase OS=Homo sapiens OX=9606 GN=AOC3 PE=1 SV=3	12	8	13	8	84.6	1.514	0.893	0.718	1.113	4.777	10.089	0.347	0.307
P05787	Keratin, type II cytoskeletal 8 OS=Homo sapiens OX=9606 GN=KRT8 PE=1 SV=7	10	6	13	2	53.7	0.939	0.788	1.069	0.861	2.341	2.237	0.292	0.359
Q9ULQ1	Two pore calcium channel protein 1 OS=Homo sapiens OX=9606 GN=TPCN1 PE=1 SV=3	14	9	13	9	94.1	0.841	0.448	0.64	0.949	0.953	0.867	1.526	1.192
Q9UEW8	STE20/SPS1-related proline-alanine-rich protein kinase OS=Homo sapiens OX=9606 GN=STK39 PE=1 SV=3	17	7	13	5	59.4	0.84	1.434	1.033	1.1	2.242	0.866	0.589	0.475
P00736	Complement C1r subcomponent OS=Homo sapiens OX=9606 GN=C1R PE=1 SV=2	21	10	13	10	80.1	0.795	1.044	0.231	0.265	0.42	0.796	1.699	1.451
Q8TDD1	ATP-dependent RNA helicase DDX54 OS=Homo sapiens OX=9606 GN=DDX54 PE=1 SV=2	16	12	13	12	98.5	0.475	1.052	0.665	0.585	1.306	2.151	0.386	0.694
Q9Y266	Nuclear migration protein nudC OS=Homo sapiens OX=9606 GN=NUDC PE=1 SV=1	36	11	13	11	38.2	1.653	1.448	0.481	0.854	0.419	0.42	1.439	1.069
P61011	Signal recognition particle 54 kDa protein OS=Homo sapiens OX=9606 GN=SRP54 PE=1 SV=1	23	9	13	9	55.7	0.583	0.949	0.615	0.867	0.672	0.635	1.318	1.07
P12277	Creatine kinase B-type OS=Homo sapiens OX=9606 GN=CKB PE=1 SV=1	36	9	13	9	42.6	0.064	0.102	0.143	0.146	0.208	0.574	2.354	1.732
Q9NRK6	ATP-binding cassette sub-family B member 10, mitochondrial OS=Homo sapiens OX=9606 GN=ABCB10 PE=1 SV=2	15	11	13	10	79.1	0.865	0.873	2.342	2.73	0.592	1.045	0.716	0.929
P43155	Carnitine O-acetyltransferase OS=Homo sapiens OX=9606 GN=CRAT PE=1 SV=5	20	11	13	11	70.8	1.068	1.004	2.402	1.71	0.522	1.488	0.528	0.43
P14923	Junction plakoglobin OS=Homo sapiens OX=9606 GN=JUP PE=1 SV=3	15	9	13	7	81.7	1.064	0.805	1.051	0.809	2.522	3.013	0.427	0.429
O95466	Formin-like protein 1 OS=Homo sapiens OX=9606 GN=FMNL1 PE=1 SV=3	11	10	13	9	121.8	0.8	1.095	0.174	0.229	0.486	0.44	1.746	1.253
P26232	Catenin alpha-2 OS=Homo sapiens OX=9606 GN=CTNNA2 PE=1 SV=5	13	10	13	4	105.2	3.364	1.476	0.17	0.176	0.174	0.108	1.481	1.417
Q13435	Splicing factor 3B subunit 2 OS=Homo sapiens OX=9606 GN=SF3B2 PE=1 SV=2	9	7	13	7	100.2	0.299	0.809	0.621	0.452	0.677	0.22	0.228	0.335
Q9Y2E4	Disco-interacting protein 2 homolog C OS=Homo sapiens OX=9606 GN=DIP2C PE=1 SV=2	6	8	13	7	170.7	0.61	0.422	1.192	1.184	1.602	0.726	0.641	0.527
P15170	Eukaryotic peptide chain release factor GTP-binding subunit ERF3A OS=Homo sapiens OX=9606 GN=GSPT1 PE=1 SV=1	23	10	13	10	55.7	0.517	0.627	0.461	0.697	0.52	0.408	1.216	1.052
P31153	S-adenosylmethionine synthase isoform type-2 OS=Homo sapiens OX=9606 GN=MAT2A PE=1 SV=1	21	7	13	7	43.6	0.66	0.715	0.455	0.654	0.636	0.52	1.173	1.077
Q96JG6	Syndetin OS=Homo sapiens OX=9606 GN=VPS50 PE=1 SV=3	13	11	13	11	111.1	0.801	0.806	0.581	0.739	0.761	0.641	1.124	1.264
Q16832	Discoidin domain-containing receptor 2 OS=Homo sapiens OX=9606 GN=DDR2 PE=1 SV=2	16	10	13	10	96.7	0.528	0.411	2.321	2.908	3.834	2.981	0.304	0.322
Q96E11	Ribosome-recycling factor, mitochondrial OS=Homo sapiens OX=9606 GN=MRRF PE=1 SV=1	26	6	13	6	29.3	0.835	0.604	2.837	1.629	0.354	0.614	0.556	0.483
P61224	Ras-related protein Rap-1b OS=Homo sapiens OX=9606 GN=RAP1B PE=1 SV=1	34	6	13	2	20.8	1.044	0.558	1.18	1.76	1.156	1.065	1.231	1.014
Q96JC1	Vam6/Vps39-like protein OS=Homo sapiens OX=9606 GN=VPS39 PE=1 SV=2	17	11	13	11	101.7	0.898	1.165	0.768	0.827	0.979	0.811	1.173	0.978
P42677	40S ribosomal protein S27 OS=Homo sapiens OX=9606 GN=RPS27 PE=1 SV=3	38	3	13	1	9.5	1.006	0.951	0.835	0.738	2.092	0.389	0.624	0.797
O14556	Glyceraldehyde-3-phosphate dehydrogenase, testis-specific OS=Homo sapiens OX=9606 GN=GAPDHS PE=1 SV=2	25	8	13	7	44.5	0.71	0.456	1.759	1.565	0.706	0.504	1.091	0.847
Q93034	Cullin-5 OS=Homo sapiens OX=9606 GN=CUL5 PE=1 SV=4	12	9	13	9	90.9	0.692	0.684	0.611	0.707	0.824	0.692	0.686	1.26
O60524	Nuclear export mediator factor NEMF OS=Homo sapiens OX=9606 GN=NEMF PE=1 SV=4	9	8	13	8	122.9	0.562	0.825	0.403	0.4	0.613	0.454	1.536	1.1
Q4G0J3	La-related protein 7 OS=Homo sapiens OX=9606 GN=LARP7 PE=1 SV=1	19	11	13	11	66.9	0.31	1.204	0.653	0.43	1.926	0.996	0.298	0.395
Q86TM6	E3 ubiquitin-protein ligase synoviolin OS=Homo sapiens OX=9606 GN=SYVN1 PE=1 SV=2	6	4	13	4	67.6	1.777	1.142	1.407	1.816	0.894	1.396	1.127	0.856
Q12899	Tripartite motif-containing protein 26 OS=Homo sapiens OX=9606 GN=TRIM26 PE=1 SV=1	22	10	13	10	62.1	0.478	1.046	0.693	0.683	1.118	0.919	0.964	0.771
P07910	Heterogeneous nuclear ribonucleoproteins C1/C2 OS=Homo sapiens OX=9606 GN=HNRNPC PE=1 SV=4	25	7	13	7	33.7	0.488	3.465	0.346	0.332	0.389	0.565	0.51	0.814
P62140	Serine/threonine-protein phosphatase PP1-beta catalytic subunit OS=Homo sapiens OX=9606 GN=PPP1CB PE=1 SV=3	29	8	13	4	37.2	0.526	0.496	0.536	0.536	0.72	0.443	1.669	1.171
Q9BVK6	Transmembrane emp24 domain-containing protein 9 OS=Homo sapiens OX=9606 GN=TMED9 PE=1 SV=2	34	6	13	4	27.3	1.364	0.827	1.287	1.495	1.184	1.533	1.283	1.008
Q9Y3E7	Charged multivesicular body protein 3 OS=Homo sapiens OX=9606 GN=CHMP3 PE=1 SV=3	20	6	13	6	25.1	0.958	0.45	1.345	1.751	1.525	1.247	1.352	0.803
Q01995	Transgelin OS=Homo sapiens OX=9606 GN=TAGLN PE=1 SV=4	47	8	13	8	22.6	1.355	3.168	0.499	1.017	0.717	4.023	0.764	0.385
Q12904	Aminoacyl tRNA synthase complex-interacting multifunctional protein 1 OS=Homo sapiens OX=9606 GN=AIMP1 PE=1 SV=2	39	9	13	9	34.3	0.639	1.005	0.452	0.68	0.366	0.386	1.472	1.266
O15162	Phospholipid scramblase 1 OS=Homo sapiens OX=9606 GN=PLSCR1 PE=1 SV=1	15	4	13	4	35	3.355	1.588	0.521	0.704	0.614	0.588	2.388	1.45
O75964	ATP synthase subunit g, mitochondrial OS=Homo sapiens OX=9606 GN=ATP5MG PE=1 SV=3	45	4	13	4	11.4	0.693	0.456	2.218	2.626	0.253	0.756	1.059	0.968
Q96AG4	Leucine-rich repeat-containing protein 59 OS=Homo sapiens OX=9606 GN=LRRC59 PE=1 SV=1	29	8	13	8	34.9	0.494	0.687	3.201	4.145	0.881	1.124	0.469	0.505
Q6IAA8	Ragulator complex protein LAMTOR1 OS=Homo sapiens OX=9606 GN=LAMTOR1 PE=1 SV=2	55	6	13	6	17.7	0.776	1.181	0.436	1.8	0.559	1.385	1.533	1.254
Q9HAU0	Pleckstrin homology domain-containing family A member 5 OS=Homo sapiens OX=9606 GN=PLEKHA5 PE=1 SV=1	12	12	13	12	127.4	1.284	1.005	0.977	1.117	1.904	0.873	1.23	0.834
Q8WVV9	Heterogeneous nuclear ribonucleoprotein L-like OS=Homo sapiens OX=9606 GN=HNRNPLL PE=1 SV=1	20	9	13	8	60	0.359	2.535	0.524	0.529	0.95	0.815	0.78	1.037
Q12905	Interleukin enhancer-binding factor 2 OS=Homo sapiens OX=9606 GN=ILF2 PE=1 SV=2	28	7	13	7	43	0.322	0.462	0.302	0.43	0.357	0.58	0.736	1.38
O00487	26S proteasome non-ATPase regulatory subunit 14 OS=Homo sapiens OX=9606 GN=PSMD14 PE=1 SV=1	23	7	13	7	34.6	0.446	0.419	0.454	0.41	0.554	0.289	0.608	1.734
Q9UNH7	Sorting nexin-6 OS=Homo sapiens OX=9606 GN=SNX6 PE=1 SV=1	26	10	13	9	46.6	1.079	1.299	0.355	0.553	0.812	0.827	1.457	1.254
Q9UJJ9	N-acetylglucosamine-1-phosphotransferase subunit gamma OS=Homo sapiens OX=9606 GN=GNPTG PE=1 SV=1	35	7	13	7	34	1.291	0.731	1.624	1.776	1.766	1.532	0.922	0.816
P48509	CD151 antigen OS=Homo sapiens OX=9606 GN=CD151 PE=1 SV=3	20	6	13	6	28.3	2.436	1.212	1.302	1.607	2.538	1.831	0.947	0.644
Q9HBH5	Retinol dehydrogenase 14 OS=Homo sapiens OX=9606 GN=RDH14 PE=1 SV=1	34	8	13	8	36.8	0.945	0.85	1.686	2.293	0.902	1.308	0.833	0.778
P51648	Aldehyde dehydrogenase family 3 member A2 OS=Homo sapiens OX=9606 GN=ALDH3A2 PE=1 SV=1	20	10	13	10	54.8	2.379	0.655	0.688	1.4	0.709	2.333	1.052	1.108
P29992	Guanine nucleotide-binding protein subunit alpha-11 OS=Homo sapiens OX=9606 GN=GNA11 PE=1 SV=2	28	9	13	6	42.1	1.356	0.716	1.883	2.202	3.007	2.154	0.868	0.525
Q9UJV9	Probable ATP-dependent RNA helicase DDX41 OS=Homo sapiens OX=9606 GN=DDX41 PE=1 SV=2	15	9	13	9	69.8	0.363	0.934	0.543	0.432	1.277	1.639	0.591	1.016
P83111	Serine beta-lactamase-like protein LACTB, mitochondrial OS=Homo sapiens OX=9606 GN=LACTB PE=1 SV=2	18	9	13	9	60.7	0.674	0.776	0.672	0.811	0.269	0.594	1.585	1.436
Q5ST30	Valine--tRNA ligase, mitochondrial OS=Homo sapiens OX=9606 GN=VARS2 PE=1 SV=2	14	12	13	12	118.4	0.57	0.579	2.197	1.669	0.47	0.624	1.02	0.727
Q9H1Z9	Tetraspanin-10 OS=Homo sapiens OX=9606 GN=TSPAN10 PE=2 SV=1	33	9	13	9	36.5	1.648	1.17	2.391	3.295	1.965	1.971	0.377	0.399
Q13283	Ras GTPase-activating protein-binding protein 1 OS=Homo sapiens OX=9606 GN=G3BP1 PE=1 SV=1	35	10	13	10	52.1	0.847	1.125	0.38	0.8	0.434	0.744	1.852	1.231
Q9P2R7	Succinate--CoA ligase [ADP-forming] subunit beta, mitochondrial OS=Homo sapiens OX=9606 GN=SUCLA2 PE=1 SV=3	27	11	13	11	50.3	0.519	0.39	3.356	2.223	0.331	0.519	0.781	0.571
Q9UP83	Conserved oligomeric Golgi complex subunit 5 OS=Homo sapiens OX=9606 GN=COG5 PE=1 SV=3	13	11	13	11	92.7	0.907	1.578	0.324	0.349	0.503	0.417	1.417	1.354
Q53H96	Pyrroline-5-carboxylate reductase 3 OS=Homo sapiens OX=9606 GN=PYCR3 PE=1 SV=3	35	7	13	7	28.6	0.298	0.308	0.828	0.675	1.317	0.7	1.322	1.013
Q9H7B2	Ribosome production factor 2 homolog OS=Homo sapiens OX=9606 GN=RPF2 PE=1 SV=2	30	7	13	7	35.6	0.366	1.068	0.523	0.519	1.436	1.839	0.248	0.333
Q99519	Sialidase-1 OS=Homo sapiens OX=9606 GN=NEU1 PE=1 SV=1	27	9	13	9	45.4	2.868	1.835	0.974	1.169	1.03	0.776	1.169	0.799
Q99442	Translocation protein SEC62 OS=Homo sapiens OX=9606 GN=SEC62 PE=1 SV=1	11	5	13	5	45.8	1.609	1.051	0.884	1.085	0.551	0.958	1.546	1.144
Q9UEU0	Vesicle transport through interaction with t-SNAREs homolog 1B OS=Homo sapiens OX=9606 GN=VTI1B PE=1 SV=3	31	6	13	6	26.7	0.813	0.543	0.905	1.415	1.429	1.116	0.996	0.755
Q9Y295	Developmentally-regulated GTP-binding protein 1 OS=Homo sapiens OX=9606 GN=DRG1 PE=1 SV=1	30	9	13	8	40.5	1.217	1.058	0.399	0.591	0.505	0.478	1.335	1.297
P09110	3-ketoacyl-CoA thiolase, peroxisomal OS=Homo sapiens OX=9606 GN=ACAA1 PE=1 SV=2	30	7	13	7	44.3	0.986	1.055	1.452	1.357	0.718	0.557	1.298	0.993
Q96N66	Lysophospholipid acyltransferase 7 OS=Homo sapiens OX=9606 GN=MBOAT7 PE=1 SV=2	16	6	13	6	52.7	1.672	1.063	1.536	1.753	0.943	1.134	1.115	1.037
Q12996	Cleavage stimulation factor subunit 3 OS=Homo sapiens OX=9606 GN=CSTF3 PE=1 SV=1	15	11	13	11	82.9	0.522	0.927	1.09	0.676	0.725	0.977	0.783	1.357
Q96T51	RUN and FYVE domain-containing protein 1 OS=Homo sapiens OX=9606 GN=RUFY1 PE=1 SV=2	20	13	13	11	79.8	0.806	1.153	0.415	0.577	0.516	0.4	1.89	1.099
A8MVU1	Putative neutrophil cytosol factor 1C OS=Homo sapiens OX=9606 GN=NCF1C PE=5 SV=1	25	8	13	1	41.8	0.066	0.057	0.121	0.144	0.265	0.223	2.724	1.266
Q13895	Bystin OS=Homo sapiens OX=9606 GN=BYSL PE=1 SV=3	16	7	13	7	49.6	0.381	0.892	0.584	0.531	1.081	0.75	0.473	0.678
Q9H4A3	Serine/threonine-protein kinase WNK1 OS=Homo sapiens OX=9606 GN=WNK1 PE=1 SV=2	5	10	13	6	250.6	0.557	0.629	0.487	0.733	0.809	0.498	1.446	1.333
Q99487	Platelet-activating factor acetylhydrolase 2, cytoplasmic OS=Homo sapiens OX=9606 GN=PAFAH2 PE=1 SV=1	27	9	13	9	44	0.835	0.653	0.471	0.587	0.29	0.298	1.801	1.35
P52848	Bifunctional heparan sulfate N-deacetylase/N-sulfotransferase 1 OS=Homo sapiens OX=9606 GN=NDST1 PE=1 SV=1	15	12	13	12	100.8	1.796	0.963	0.754	0.875	1.2	1.092	1.207	1.229
Q9UID3	Vacuolar protein sorting-associated protein 51 homolog OS=Homo sapiens OX=9606 GN=VPS51 PE=1 SV=2	11	8	13	8	86	0.579	0.797	0.447	0.535	0.716	0.664	1.099	1.198
Q9Y6I9	Testis-expressed protein 264 OS=Homo sapiens OX=9606 GN=TEX264 PE=1 SV=1	25	7	13	7	34.2	1.71	0.949	1.549	2.031	0.972	1.295	1.205	0.96
O75843	AP-1 complex subunit gamma-like 2 OS=Homo sapiens OX=9606 GN=AP1G2 PE=1 SV=1	14	10	13	10	87.1	0.347	0.417	0.411	0.58	0.615	0.625	0.811	1.135
P30041	Peroxiredoxin-6 OS=Homo sapiens OX=9606 GN=PRDX6 PE=1 SV=3	38	8	13	8	25	2.138	2.096	0.59	0.933	0.988	1.212	0.91	0.781
O75694	Nuclear pore complex protein Nup155 OS=Homo sapiens OX=9606 GN=NUP155 PE=1 SV=1	8	11	13	11	155.1	0.634	0.906	0.831	0.531	0.87	0.932	1.11	1.561
Q6Y288	Beta-1,3-glucosyltransferase OS=Homo sapiens OX=9606 GN=B3GLCT PE=1 SV=2	25	10	13	10	56.5	1.698	1.137	1.692	1.572	1.14	1.046	0.778	0.759
Q8TAD4	Zinc transporter 5 OS=Homo sapiens OX=9606 GN=SLC30A5 PE=1 SV=1	12	8	13	8	84	1.333	0.694	1.152	1.433	1.978	1.955	0.876	0.996
P23141	Liver carboxylesterase 1 OS=Homo sapiens OX=9606 GN=CES1 PE=1 SV=2	19	10	13	10	62.5	1.395	1.388	0.434	0.509	3.673	8.453	0.698	0.499
Q8IUX7	Adipocyte enhancer-binding protein 1 OS=Homo sapiens OX=9606 GN=AEBP1 PE=1 SV=1	12	12	13	12	130.8	2.763	1.845	1.432	0.748	1.02	0.664	0.9	0.889
P01011	Alpha-1-antichymotrypsin OS=Homo sapiens OX=9606 GN=SERPINA3 PE=1 SV=2	15	6	13	6	47.6	0.723	0.498	0.213	0.279	0.299	0.446	0.58	0.517
A1X283	SH3 and PX domain-containing protein 2B OS=Homo sapiens OX=9606 GN=SH3PXD2B PE=1 SV=3	15	10	13	9	101.5	0.663	0.786	0.213	0.322	0.464	0.583	1.765	1.334
Q13505	Metaxin-1 OS=Homo sapiens OX=9606 GN=MTX1 PE=1 SV=3	14	6	13	6	51.4	0.379	0.472	2.659	3.218	0.274	0.765	0.848	0.991
Q16877	6-phosphofructo-2-kinase/fructose-2,6-bisphosphatase 4 OS=Homo sapiens OX=9606 GN=PFKFB4 PE=1 SV=6	26	10	13	8	54	0.337	0.325	0.149	0.153	0.213	0.184	1.843	1.712
Q13347	Eukaryotic translation initiation factor 3 subunit I OS=Homo sapiens OX=9606 GN=EIF3I PE=1 SV=1	36	11	13	11	36.5	0.847	1.319	0.332	0.504	0.373	0.362	1.318	1.136
P13929	Beta-enolase OS=Homo sapiens OX=9606 GN=ENO3 PE=1 SV=5	28	8	13	7	47	0.438	0.399	0.787	1.475	0.569	0.36	0.526	0.467
P62750	60S ribosomal protein L23a OS=Homo sapiens OX=9606 GN=RPL23A PE=1 SV=1	37	6	13	6	17.7	0.716	1.54	1.094	0.787	0.919	0.416	0.715	0.554
Q9Y5J1	U3 small nucleolar RNA-associated protein 18 homolog OS=Homo sapiens OX=9606 GN=UTP18 PE=1 SV=3	20	9	13	9	62	0.486	0.997	0.493	0.367	1.268	1.785	0.516	0.64
P60981	Destrin OS=Homo sapiens OX=9606 GN=DSTN PE=1 SV=3	29	5	13	4	18.5	1.012	1.33	0.369	0.731	0.51	0.689	1.282	1.004
Q6R327	Rapamycin-insensitive companion of mTOR OS=Homo sapiens OX=9606 GN=RICTOR PE=1 SV=1	6	11	13	11	192.1	1.34	1.28	0.67	0.469	1.153	0.653	1.01	1.177
Q5K4L6	Solute carrier family 27 member 3 OS=Homo sapiens OX=9606 GN=SLC27A3 PE=1 SV=4	20	10	13	10	73.5	0.152	0.321	0.671	0.768	0.655	0.967	1.389	1.603
P16284	Platelet endothelial cell adhesion molecule OS=Homo sapiens OX=9606 GN=PECAM1 PE=1 SV=2	20	11	13	11	82.5	1.619	1.347	0.731	1.459	0.754	2.124	1.268	0.924
O15269	Serine palmitoyltransferase 1 OS=Homo sapiens OX=9606 GN=SPTLC1 PE=1 SV=1	20	8	13	8	52.7	1.358	1.186	1.263	1.529	0.921	1.251	1.303	1.001
O15294	UDP-N-acetylglucosamine--peptide N-acetylglucosaminyltransferase 110 kDa subunit OS=Homo sapiens OX=9606 GN=OGT PE=1 SV=3	14	12	13	12	116.9	0.664	1.212	0.284	0.383	0.343	0.358	1.599	1.441
O43292	Glycosylphosphatidylinositol anchor attachment 1 protein OS=Homo sapiens OX=9606 GN=GPAA1 PE=1 SV=3	11	5	13	5	67.6	1.348	0.767	2.202	2.569	1.304	1.84	0.879	0.635
Q9NVJ2	ADP-ribosylation factor-like protein 8B OS=Homo sapiens OX=9606 GN=ARL8B PE=1 SV=1	30	5	13	3	21.5	1.877	1.17	1.054	1.508	1.162	0.796	1.211	0.904
P51858	Hepatoma-derived growth factor OS=Homo sapiens OX=9606 GN=HDGF PE=1 SV=1	34	8	13	7	26.8	1.088	3.117	1.662	0.837	0.321	0.426	0.563	0.848
Q6P4E1	Protein GOLM2 OS=Homo sapiens OX=9606 GN=GOLM2 PE=1 SV=2	21	9	13	9	49.5	4.245	1.939	1.269	1.687	2.167	2.203	0.511	0.555
O00148	ATP-dependent RNA helicase DDX39A OS=Homo sapiens OX=9606 GN=DDX39A PE=1 SV=2	18	8	13	1	49.1	0.442	1.187	0.9	0.669	1.346	0.76	0.415	0.774
P30825	High affinity cationic amino acid transporter 1 OS=Homo sapiens OX=9606 GN=SLC7A1 PE=1 SV=1	8	5	13	5	67.6	2.816	1.356	1.573	1.932	1.628	1.113	0.722	0.613
Q14444	Caprin-1 OS=Homo sapiens OX=9606 GN=CAPRIN1 PE=1 SV=2	12	9	13	9	78.3	0.749	0.927	0.5	0.809	0.507	0.719	1.138	1.05
Q8NBJ4	Golgi membrane protein 1 OS=Homo sapiens OX=9606 GN=GOLM1 PE=1 SV=1	24	9	13	9	45.3	3.036	1.384	1.67	1.79	2.891	2.304	0.602	0.515
P63241	Eukaryotic translation initiation factor 5A-1 OS=Homo sapiens OX=9606 GN=EIF5A PE=1 SV=2	29	4	13	4	16.8	0.979	1.514	0.551	0.533	0.454	0.284	1.248	0.89
Q13884	Beta-1-syntrophin OS=Homo sapiens OX=9606 GN=SNTB1 PE=1 SV=3	25	11	13	9	58	1.16	0.962	0.757	0.825	1.798	0.95	1.278	1.043
O95433	Activator of 90 kDa heat shock protein ATPase homolog 1 OS=Homo sapiens OX=9606 GN=AHSA1 PE=1 SV=1	27	8	13	8	38.3	0.936	1.091	0.468	0.606	0.54	0.328	1.872	1.194
Q12873	Chromodomain-helicase-DNA-binding protein 3 OS=Homo sapiens OX=9606 GN=CHD3 PE=1 SV=3	5	9	13	6	226.5	0.62	2.922	0.89	0.432	1.586	1.128	0.298	0.487
O75718	Cartilage-associated protein OS=Homo sapiens OX=9606 GN=CRTAP PE=1 SV=1	23	9	13	9	46.5	2.724	1.622	1.256	1.515	0.898	0.951	0.89	0.751
P60033	CD81 antigen OS=Homo sapiens OX=9606 GN=CD81 PE=1 SV=1	15	3	13	3	25.8	1.91	1.096	1.952	2.329	2.46	1.595	0.949	0.608
P11172	Uridine 5'-monophosphate synthase OS=Homo sapiens OX=9606 GN=UMPS PE=1 SV=1	19	10	13	10	52.2	0.459	0.585	0.595	0.717	0.329	0.394	1.842	1.44
Q5H9R7	Serine/threonine-protein phosphatase 6 regulatory subunit 3 OS=Homo sapiens OX=9606 GN=PPP6R3 PE=1 SV=2	13	10	13	10	97.6	0.66	0.622	0.44	0.524	0.429	0.4	1.125	1.406
Q9Y221	60S ribosome subunit biogenesis protein NIP7 homolog OS=Homo sapiens OX=9606 GN=NIP7 PE=1 SV=1	44	6	13	6	20.4	0.247	0.5	0.521	0.534	1.451	0.504	0.669	0.493
Q13188	Serine/threonine-protein kinase 3 OS=Homo sapiens OX=9606 GN=STK3 PE=1 SV=2	21	8	13	3	56.3	0.379	0.343	0.599	0.932	0.606	0.557	1.921	1.261
Q9H6U6	Breast carcinoma-amplified sequence 3 OS=Homo sapiens OX=9606 GN=BCAS3 PE=1 SV=3	12	9	13	9	101.2	0.532	0.671	0.41	0.329	0.615	0.39	1.464	1.449
Q8TEQ8	GPI ethanolamine phosphate transferase 3 OS=Homo sapiens OX=9606 GN=PIGO PE=1 SV=3	7	7	13	7	118.6	3.393	2.234	1.293	1.437	0.986	1.184	0.974	0.769
P07225	Vitamin K-dependent protein S OS=Homo sapiens OX=9606 GN=PROS1 PE=1 SV=1	21	11	13	11	75.1	1.48	0.84	0.537	0.586	0.733	0.72	1.495	1.155
Q16512	Serine/threonine-protein kinase N1 OS=Homo sapiens OX=9606 GN=PKN1 PE=1 SV=2	12	11	13	9	103.9	0.623	0.776	0.691	0.931	1.541	0.761	1.557	1.047
O75027	ATP-binding cassette sub-family B member 7, mitochondrial OS=Homo sapiens OX=9606 GN=ABCB7 PE=1 SV=2	17	10	13	10	82.6	0.555	0.415	1.61	1.945	0.218	0.536	1.291	1.259
P48637	Glutathione synthetase OS=Homo sapiens OX=9606 GN=GSS PE=1 SV=1	32	11	13	11	52.4	1.182	1.129	0.501	1.004	0.618	0.491	1.062	0.787
Q8TEX9	Importin-4 OS=Homo sapiens OX=9606 GN=IPO4 PE=1 SV=2	9	8	13	8	118.6	0.588	0.976	0.618	0.498	0.407	0.316	1.477	1.329
Q8TED1	Probable glutathione peroxidase 8 OS=Homo sapiens OX=9606 GN=GPX8 PE=1 SV=2	22	5	13	5	23.9	1.932	1.129	2.041	2.329	1.61	2.155	0.784	0.559
O00299	Chloride intracellular channel protein 1 OS=Homo sapiens OX=9606 GN=CLIC1 PE=1 SV=4	45	7	13	7	26.9	0.995	1.201	0.255	0.364	0.302	0.322	1.549	1.103
Q92696	Geranylgeranyl transferase type-2 subunit alpha OS=Homo sapiens OX=9606 GN=RABGGTA PE=1 SV=2	20	12	13	12	65	0.833	0.737	0.329	0.538	0.411	0.354	1.47	1.514
Q13177	Serine/threonine-protein kinase PAK 2 OS=Homo sapiens OX=9606 GN=PAK2 PE=1 SV=3	23	9	13	7	58	1.291	1.158	0.497	0.744	0.71	0.54	1.356	1.156
O60826	Coiled-coil domain-containing protein 22 OS=Homo sapiens OX=9606 GN=CCDC22 PE=1 SV=1	25	11	13	11	70.7	0.771	1.255	0.594	0.595	0.922	0.66	1.178	1.462
P12004	Proliferating cell nuclear antigen OS=Homo sapiens OX=9606 GN=PCNA PE=1 SV=1	41	9	13	9	28.8	0.387	0.521	0.264	0.42	0.362	0.338	1.637	1.329
P17812	CTP synthase 1 OS=Homo sapiens OX=9606 GN=CTPS1 PE=1 SV=2	22	12	13	10	66.6	0.598	0.558	0.223	0.289	0.318	0.27	1.523	1.649
Q9GZV4	Eukaryotic translation initiation factor 5A-2 OS=Homo sapiens OX=9606 GN=EIF5A2 PE=1 SV=3	29	4	13	4	16.8	0.979	1.514	0.551	0.533	0.454	0.284	1.248	0.89
Q9UQ90	Paraplegin OS=Homo sapiens OX=9606 GN=SPG7 PE=1 SV=2	16	10	13	10	88.2	0.98	0.602	3.517	3.552	0.238	0.609	0.745	0.677
P19440	Glutathione hydrolase 1 proenzyme OS=Homo sapiens OX=9606 GN=GGT1 PE=1 SV=2	13	7	13	7	61.4	0.217	0.15	2.827	3.287	3.439	1.966	0.5	0.32
Q9H0V9	VIP36-like protein OS=Homo sapiens OX=9606 GN=LMAN2L PE=1 SV=1	24	7	13	7	39.7	2.751	1.49	1.396	1.606	1.79	2.585	0.851	0.743
Q96C36	Pyrroline-5-carboxylate reductase 2 OS=Homo sapiens OX=9606 GN=PYCR2 PE=1 SV=1	25	7	13	7	33.6	0.354	0.244	2.428	1.789	0.231	0.378	0.933	1.05
Q93100	Phosphorylase b kinase regulatory subunit beta OS=Homo sapiens OX=9606 GN=PHKB PE=1 SV=3	14	13	13	13	124.8	0.473	0.501	0.401	0.422	0.624	0.408	0.765	2.302
Q9UHQ9	NADH-cytochrome b5 reductase 1 OS=Homo sapiens OX=9606 GN=CYB5R1 PE=1 SV=1	22	6	13	6	34.1	0.701	0.57	2.541	3.334	0.357	0.671	0.717	0.936
Q8WTV0	Scavenger receptor class B member 1 OS=Homo sapiens OX=9606 GN=SCARB1 PE=1 SV=1	11	6	13	6	60.8	0.964	0.501	1.867	2.173	2.369	1.503	0.971	0.652
Q9BZQ8	Protein Niban 1 OS=Homo sapiens OX=9606 GN=NIBAN1 PE=1 SV=1	11	8	13	8	103.1	0.846	1.244	0.653	1.051	1.813	2.128	0.879	0.715
P20042	Eukaryotic translation initiation factor 2 subunit 2 OS=Homo sapiens OX=9606 GN=EIF2S2 PE=1 SV=2	33	10	13	10	38.4	0.818	0.844	0.598	0.554	0.847	0.414	0.709	0.76
Q9NRW7	Vacuolar protein sorting-associated protein 45 OS=Homo sapiens OX=9606 GN=VPS45 PE=1 SV=1	17	9	13	9	65	1.26	1.615	0.399	0.417	0.632	0.635	1.667	1.394
Q9NZW5	MAGUK p55 subfamily member 6 OS=Homo sapiens OX=9606 GN=MPP6 PE=1 SV=2	23	11	13	11	61.1	1.853	1.113	0.766	0.773	1.489	0.787	1.47	0.923
Q7Z794	Keratin, type II cytoskeletal 1b OS=Homo sapiens OX=9606 GN=KRT77 PE=1 SV=3	8	5	13	3	61.9	1.104	1.659	0.302	0.586	2.981	3.478	0.465	0.338
O95487	Protein transport protein Sec24B OS=Homo sapiens OX=9606 GN=SEC24B PE=1 SV=2	10	10	13	10	137.3	0.607	1.139	0.411	0.473	0.566	0.531	1.195	1.409
P21397	Amine oxidase [flavin-containing] A OS=Homo sapiens OX=9606 GN=MAOA PE=1 SV=1	23	11	13	10	59.6	0.542	0.446	0.317	0.474	1.639	7.916	1.061	0.893
P05387	60S acidic ribosomal protein P2 OS=Homo sapiens OX=9606 GN=RPLP2 PE=1 SV=1	57	4	13	4	11.7	0.664	0.59	0.363	0.476	0.736	0.321	0.285	0.206
Q8N8A2	Serine/threonine-protein phosphatase 6 regulatory ankyrin repeat subunit B OS=Homo sapiens OX=9606 GN=ANKRD44 PE=1 SV=3	13	10	12	9	107.5	1.156	1.023	0.853	1.283	0.972	0.585	0.759	0.762
Q9H936	Mitochondrial glutamate carrier 1 OS=Homo sapiens OX=9606 GN=SLC25A22 PE=1 SV=1	35	9	12	9	34.4	1.024	0.513	2.965	3.202	0.323	0.879	0.744	0.689
O14744	Protein arginine N-methyltransferase 5 OS=Homo sapiens OX=9606 GN=PRMT5 PE=1 SV=4	17	11	12	11	72.6	0.655	0.742	0.44	0.409	0.647	0.514	0.797	0.945
Q9Y653	Adhesion G-protein coupled receptor G1 OS=Homo sapiens OX=9606 GN=ADGRG1 PE=1 SV=2	17	8	12	8	77.7	1.383	1.195	0.925	1.155	1.197	0.961	1.33	1.119
Q9UK23	N-acetylglucosamine-1-phosphodiester alpha-N-acetylglucosaminidase OS=Homo sapiens OX=9606 GN=NAGPA PE=1 SV=2	16	7	12	7	56	2.548	1.43	0.603	0.752	0.758	0.673	1.423	1.073
Q86WV6	Stimulator of interferon genes protein OS=Homo sapiens OX=9606 GN=STING1 PE=1 SV=1	23	6	12	6	42.2	1.721	1.043	1.961	2.937	1.602	2.167	0.567	0.474
Q92643	GPI-anchor transamidase OS=Homo sapiens OX=9606 GN=PIGK PE=1 SV=2	22	7	12	7	45.2	1.744	1.014	1.961	2.399	1.216	1.784	0.959	0.715
P17813	Endoglin OS=Homo sapiens OX=9606 GN=ENG PE=1 SV=2	19	9	12	9	70.5	2.348	1.382	1.271	1.95	2.53	3.065	0.685	0.54
Q9Y4E6	WD repeat-containing protein 7 OS=Homo sapiens OX=9606 GN=WDR7 PE=1 SV=2	10	11	12	11	163.7	0.461	0.691	0.574	0.562	0.8	0.605	1.222	1.377
O95372	Acyl-protein thioesterase 2 OS=Homo sapiens OX=9606 GN=LYPLA2 PE=1 SV=1	34	7	12	7	24.7	0.677	0.76	0.53	0.645	0.613	0.335	1.591	1.19
Q13443	Disintegrin and metalloproteinase domain-containing protein 9 OS=Homo sapiens OX=9606 GN=ADAM9 PE=1 SV=1	14	8	12	8	90.5	1.095	0.591	1.111	1.446	1.965	1.782	1.472	1.055
P43686	26S proteasome regulatory subunit 6B OS=Homo sapiens OX=9606 GN=PSMC4 PE=1 SV=2	21	8	12	8	47.3	0.562	0.715	0.46	0.414	0.678	0.354	1.061	1.81
O75044	SLIT-ROBO Rho GTPase-activating protein 2 OS=Homo sapiens OX=9606 GN=SRGAP2 PE=1 SV=3	11	10	12	9	120.8	2.975	2.753	0.355	0.416	0.527	0.441	1.228	0.974
P49406	39S ribosomal protein L19, mitochondrial OS=Homo sapiens OX=9606 GN=MRPL19 PE=1 SV=2	21	5	12	5	33.5	0.522	0.459	2.204	1.874	0.229	0.491	0.815	0.704
Q9HD45	Transmembrane 9 superfamily member 3 OS=Homo sapiens OX=9606 GN=TM9SF3 PE=1 SV=2	10	6	12	6	67.8	2.171	1.178	0.856	1.057	1.46	1.532	0.989	0.998
P08246	Neutrophil elastase OS=Homo sapiens OX=9606 GN=ELANE PE=1 SV=1	9	3	12	3	28.5	0.194	0.15	0.215	0.212	0.347	0.501	2.338	1.921
P62854	40S ribosomal protein S26 OS=Homo sapiens OX=9606 GN=RPS26 PE=1 SV=3	34	3	12	3	13	0.387	1.683	0.694	0.512	2.172	1.117	0.372	0.393
Q86T65	Disheveled-associated activator of morphogenesis 2 OS=Homo sapiens OX=9606 GN=DAAM2 PE=1 SV=3	8	9	12	8	123.4	1.311	0.994	0.436	0.508	0.783	0.647	1.17	1.017
O60547	GDP-mannose 4,6 dehydratase OS=Homo sapiens OX=9606 GN=GMDS PE=1 SV=1	27	9	12	9	41.9	0.47	0.528	0.27	0.292	0.455	0.288	1.717	1.394
P17301	Integrin alpha-2 OS=Homo sapiens OX=9606 GN=ITGA2 PE=1 SV=1	12	11	12	11	129.2	5.092	2.531	0.966	1.236	1.846	1.488	0.581	0.543
Q10570	Cleavage and polyadenylation specificity factor subunit 1 OS=Homo sapiens OX=9606 GN=CPSF1 PE=1 SV=2	8	10	12	10	160.8	0.444	0.902	0.696	0.712	0.806	0.704	0.599	0.91
Q9C0E2	Exportin-4 OS=Homo sapiens OX=9606 GN=XPO4 PE=1 SV=2	9	10	12	10	130.1	0.711	0.849	0.461	0.456	0.663	0.661	1.024	1.318
P33992	DNA replication licensing factor MCM5 OS=Homo sapiens OX=9606 GN=MCM5 PE=1 SV=5	18	11	12	11	82.2	0.373	0.726	0.436	0.358	0.525	0.511	1.172	2.118
Q86W92	Liprin-beta-1 OS=Homo sapiens OX=9606 GN=PPFIBP1 PE=1 SV=2	13	11	12	10	114	1.13	1.012	0.403	0.516	0.94	0.577	1.68	1.232
Q96KP4	Cytosolic non-specific dipeptidase OS=Homo sapiens OX=9606 GN=CNDP2 PE=1 SV=2	26	9	12	9	52.8	2.116	2.234	0.491	0.911	0.608	0.497	0.733	0.776
O15327	Inositol polyphosphate 4-phosphatase type II OS=Homo sapiens OX=9606 GN=INPP4B PE=1 SV=4	12	9	12	9	104.7	0.317	0.425	0.314	0.362	0.561	0.367	1.791	1.38
P61006	Ras-related protein Rab-8A OS=Homo sapiens OX=9606 GN=RAB8A PE=1 SV=1	41	8	12	4	23.7	0.684	1.109	1.358	1.588	1.026	0.673	1.325	1.214
Q99797	Mitochondrial intermediate peptidase OS=Homo sapiens OX=9606 GN=MIPEP PE=1 SV=2	16	11	12	11	80.6	0.653	0.41	2.69	1.866	0.264	0.42	0.96	0.709
Q8IY81	pre-rRNA 2'-O-ribose RNA methyltransferase FTSJ3 OS=Homo sapiens OX=9606 GN=FTSJ3 PE=1 SV=2	11	8	12	8	96.5	0.475	1.356	0.84	0.698	1.836	1.206	0.507	0.529
Q92930	Ras-related protein Rab-8B OS=Homo sapiens OX=9606 GN=RAB8B PE=1 SV=2	34	7	12	3	23.6	1.566	0.972	0.784	1.089	0.791	0.825	1.326	1.185
P62070	Ras-related protein R-Ras2 OS=Homo sapiens OX=9606 GN=RRAS2 PE=1 SV=1	37	7	12	5	23.4	2.063	0.975	2.111	1.991	3.78	1.823	0.693	0.437
Q06481	Amyloid-like protein 2 OS=Homo sapiens OX=9606 GN=APLP2 PE=1 SV=2	13	8	12	7	86.9	2.354	1.525	1.434	1.565	2.235	1.865	0.77	0.675
Q9UKM9	RNA-binding protein Raly OS=Homo sapiens OX=9606 GN=RALY PE=1 SV=1	43	9	12	9	32.4	0.38	3.246	0.566	0.345	0.803	0.587	0.521	1.005
P54760	Ephrin type-B receptor 4 OS=Homo sapiens OX=9606 GN=EPHB4 PE=1 SV=2	14	11	12	9	108.2	2.965	1.494	1.433	1.718	2.264	1.261	0.864	0.624
Q08426	Peroxisomal bifunctional enzyme OS=Homo sapiens OX=9606 GN=EHHADH PE=1 SV=3	16	10	12	10	79.4	0.695	0.579	0.548	0.66	0.178	0.303	1.919	1.329
P40616	ADP-ribosylation factor-like protein 1 OS=Homo sapiens OX=9606 GN=ARL1 PE=1 SV=1	40	5	12	5	20.4	0.735	0.623	1.33	1.115	0.997	0.852	0.935	0.999
Q9H8W4	Pleckstrin homology domain-containing family F member 2 OS=Homo sapiens OX=9606 GN=PLEKHF2 PE=1 SV=1	28	6	12	6	27.8	1.109	1.901	0.455	0.474	0.679	0.458	1.258	1.158
P21399	Cytoplasmic aconitate hydratase OS=Homo sapiens OX=9606 GN=ACO1 PE=1 SV=3	12	10	12	10	98.3	1.454	1.571	0.529	0.946	0.703	0.95	0.753	1.002
O75351	Vacuolar protein sorting-associated protein 4B OS=Homo sapiens OX=9606 GN=VPS4B PE=1 SV=2	25	10	12	6	49.3	0.757	0.866	0.437	0.667	0.558	0.396	1.829	1.246
Q9UJW0	Dynactin subunit 4 OS=Homo sapiens OX=9606 GN=DCTN4 PE=1 SV=1	32	10	12	10	52.3	0.624	0.594	0.462	0.675	0.534	0.922	0.716	1.342
Q14141	Septin-6 OS=Homo sapiens OX=9606 GN=SEPTIN6 PE=1 SV=4	19	6	12	2	49.7	1.033	1.184	0.858	1.124	1.47	1.387	0.495	0.818
Q9BY43	Charged multivesicular body protein 4a OS=Homo sapiens OX=9606 GN=CHMP4A PE=1 SV=3	32	6	12	6	25.1	0.629	0.459	1.507	2.194	1.517	1.125	1.349	0.856
Q9Y5X1	Sorting nexin-9 OS=Homo sapiens OX=9606 GN=SNX9 PE=1 SV=1	13	7	12	7	66.6	1.474	1.555	0.368	0.329	0.488	0.719	1.37	1.191
Q3LXA3	Triokinase/FMN cyclase OS=Homo sapiens OX=9606 GN=TKFC PE=1 SV=2	23	10	12	10	58.9	0.789	0.896	0.851	1.189	0.951	0.731	0.75	0.718
P52306	Rap1 GTPase-GDP dissociation stimulator 1 OS=Homo sapiens OX=9606 GN=RAP1GDS1 PE=1 SV=3	13	7	12	7	66.3	1.314	2.108	0.564	0.594	0.719	0.575	1.413	1.072
P23919	Thymidylate kinase OS=Homo sapiens OX=9606 GN=DTYMK PE=1 SV=4	46	10	12	10	23.8	0.859	0.803	2.254	1.338	0.366	0.435	1.105	0.755
Q9H4G0	Band 4.1-like protein 1 OS=Homo sapiens OX=9606 GN=EPB41L1 PE=1 SV=2	9	7	12	6	98.4	0.347	0.387	1.754	1.858	4.519	2.408	0.438	0.33
Q8N1F8	Serine/threonine-protein kinase 11-interacting protein OS=Homo sapiens OX=9606 GN=STK11IP PE=1 SV=4	14	11	12	11	120.2	1.162	1.11	0.618	1.033	0.719	0.827	1.243	0.901
[truncated: 5,575 more rows]
